# Supplementary material for: Metabolomics Applied to Cord Serum in Preeclampsia Newborns: Implications for Neonatal Outcomes
Source: Front Pediatr. 2022 Apr 25;10:869381. doi: 10.3389/fped.2022.869381 (PMC9082809; doi:10.3389/fped.2022.869381)
Supplement: Supplementary file 1 [file Data_Sheet_1.xlsx]

## Sheet: POS
The dataset of the cord blood samples in newborns in positive mode.
MS2.name	MS2.score	MS1.name	MS1.ppm	rtmed	mzmed	SuperClass	type	C03_F	C04_F	C09_F	C10_F	C15_F	C21_F	C23_F	C24_F	C25_F	C26_F	C27_F	C29_F	C33_F	C34_F	C37_F	C38_B_F	C39_F	C40_F	C47_F	C49_F	C50_F	C53_F	C54_F	C56_F	C58_F	C59_F	C60_F	C61_F	C62_F	C63_F	C65_F	C66_F	PE_10_F	PE_13_F	PE_15_F	PE_19_F	PE_20_F	PE_21_F	PE_23_F	PE_24_F	PE_26_F	PE_35_F
1-Butylamine	1			175.266	74.097	Organic nitrogen compounds	forward	1.33278e+07	8.34817e+06	2.27008e+07	2.2168e+07	1.42736e+07	1.78803e+07	2.49281e+07	1.27504e+07	9.42146e+06	1.24534e+07	1.4645e+07	2.47736e+07	1.27296e+07	2.26983e+07	2.22246e+07	8.9254e+06	1.31031e+07	1.01977e+07	2.26622e+07	2.8676e+07	1.30805e+07	2.22304e+07	1.12296e+07	1.35187e+07	1.57472e+07	1.84238e+07	2.1023e+07	1.12538e+07	1.01033e+07	1.50329e+07	2.1644e+07	2.26568e+07	2.23732e+07	1.15479e+08	1.20274e+07	2.16939e+07	1.03775e+07	1.19717e+07	1.08099e+07	1.11328e+07	2.10413e+07	1.71411e+07
Thiamine	1			389.884	265.111	Organoheterocyclic compounds	forward	3.0849e+06	2.52604e+06	3.8729e+06	2.84895e+06	4.65308e+06	3.75334e+06	5.48821e+06	3.12741e+06	5.52409e+06	1.91741e+06	3.00275e+06	3.65348e+06	4.75718e+06	5.08183e+06	3.82301e+06	7.63808e+06	1.43147e+06	4.46136e+06	3.40754e+06	2.3755e+06	2.62329e+06	3.34535e+06	3.19658e+06	3.7421e+06	2.36772e+06	1.79044e+06	1.60014e+06	2.33609e+06	5.15555e+06	2.41031e+06	3.97368e+06	4.52069e+06	2.29516e+06	4.39361e+06	3.6008e+06	5.29278e+06	3.39053e+06	5.39876e+06	3.21733e+06	3.92579e+06	2.62158e+06	2.11499e+06
L-Norleucine	1			296.705	132.102	Organic acids and derivatives	forward	3.34741e+08	2.30943e+08	2.08527e+08	3.18707e+08	3.32594e+08	2.54273e+08	2.41974e+08	2.79888e+08	2.55265e+08	2.91147e+08	3.42451e+08	2.28343e+08	2.92632e+08	2.77791e+08	3.84325e+08	2.95817e+08	2.84249e+08	2.15105e+08	2.34914e+08	2.3311e+08	2.52664e+08	2.29196e+08	2.21667e+08	2.48491e+08	2.64913e+08	2.32948e+08	3.44227e+08	2.36881e+08	2.7435e+08	4.01609e+08	2.42678e+08	3.43119e+08	1.93403e+08	2.25835e+08	3.06299e+08	3.26398e+08	1.54062e+08	3.11485e+08	2.39199e+08	2.18854e+08	2.67109e+08	2.14117e+08
Choline	0.999993			252.249	104.107	Organic nitrogen compounds	forward	1.19733e+07	9.37409e+06	1.09219e+07	1.24162e+07	2.78783e+07	9.33646e+06	1.72224e+07	1.13689e+07	1.32535e+07	7.96101e+06	9.67957e+06	1.42097e+07	1.01041e+07	1.10746e+07	1.21872e+07	9.94337e+06	2.32335e+07	1.68525e+07	1.09251e+07	2.8012e+07	1.4552e+07	1.60101e+07	1.0964e+07	1.34924e+07	2.14286e+07	1.28382e+07	1.6904e+07	1.06068e+07	1.44617e+07	8.95343e+06	1.53428e+07	8.5533e+06	9.78777e+06	1.44303e+07	8.13389e+06	1.09154e+07	7.21567e+06	1.77035e+07	1.21639e+07	1.17007e+07	1.15289e+07	1.72229e+07
3-Amino-2-piperidone	0.999977			316.466	115.087	Organic acids and derivatives	forward	6.22167e+06	2.81548e+06	5.17825e+06	5.51582e+06	1.40497e+07	5.03912e+06	3.91271e+06	4.01875e+06	5.7933e+06	6.50995e+06	5.60968e+06	4.66471e+06	4.88493e+06	1.30884e+07	4.52398e+06	1.75607e+07	5.09129e+06	4.45571e+06	5.21445e+06	4.42187e+06	6.43162e+06	5.64476e+06	1.05818e+07	6.45393e+06	5.74587e+06	9.83838e+06	9.41368e+06	6.12936e+06	6.02887e+06	6.31281e+06	4.66131e+06	6.99498e+06	6.42336e+06	3.57664e+06	5.81885e+06	3.36664e+06	3.65251e+06	4.71986e+06	5.7076e+06	5.12509e+06	4.914e+06	5.1424e+06
L-Proline	0.999961			357.384	116.071	Organic acids and derivatives	forward	2.33289e+07	1.6343e+07	1.55829e+07	1.90266e+07	1.3193e+07	1.94701e+07	1.33362e+07	1.90277e+07	1.65743e+07	2.29627e+07	1.63957e+07	1.32115e+07	2.05481e+07	1.59003e+07	1.79894e+07	1.85857e+07	1.49643e+07	1.43538e+07	1.61598e+07	1.37399e+07	1.28692e+07	1.5586e+07	1.27315e+07	1.58391e+07	1.13847e+07	2.26231e+07	1.67993e+07	1.56119e+07	1.34073e+07	2.49699e+07	1.15509e+07	2.12439e+07	1.64811e+07	1.29705e+07	1.80668e+07	2.13766e+07	1.7696e+07	1.73356e+07	1.79519e+07	1.50509e+07	1.86869e+07	1.36194e+07
Pyrrolidonecarboxylic acid	0.999946			240.622	130.05	Organic acids and derivatives	forward	5.84928e+06	6.63481e+06	3.01809e+06	819915	1.45568e+06	3.5756e+06	770744	5.78818e+06	8.08027e+06	4.68847e+06	3.83828e+06	6.8987e+06	1.69946e+06	5.88852e+06	4.52103e+06	1.85269e+06	905100	2.49041e+06	5.97935e+06	2.25548e+06	4.02899e+06	0	7.91672e+06	7.67858e+06	6.85386e+06	2.39165e+06	5.3037e+06	3.12334e+06	6.56015e+06	3.48665e+06	5.41981e+06	3.06546e+06	4.80255e+06	2.8779e+06	4.34986e+06	1.65646e+06	3.83841e+06	0	3.11601e+06	3.86077e+06	1.06412e+06	526653
Quinoline	0.999917			138.419	130.065	Organoheterocyclic compounds	forward	5.99704e+06	3.05599e+06	1.89296e+06	3.13509e+06	5.13443e+06	3.01324e+06	3.62826e+06	3.81437e+06	3.04445e+06	3.68279e+06	4.18596e+06	5.49922e+06	3.01771e+06	4.20419e+06	3.72831e+06	1.7914e+06	2.99679e+06	2.91596e+06	2.50639e+06	4.54919e+06	3.83029e+06	4.10192e+06	3.38428e+06	4.34042e+06	4.71017e+06	1.67797e+06	4.70787e+06	4.52492e+06	4.62816e+06	9.98524e+06	4.99871e+06	3.8506e+06	5.94795e+06	3.00926e+06	6.25028e+06	3.44536e+06	7.52407e+06	4.99192e+06	3.58524e+06	2.14733e+06	6.77542e+06	3.02554e+06
Beta-Aminopropionitrile	0.999795			382.56	71.061	Organic nitrogen compounds	forward	713524	455951	470607	688798	650532	685431	487949	881530	539825	739813	582528	468370	927164	939743	909119	770393	2.45896e+06	418506	357309	557395	557337	589701	600889	541590	424686	578536	557831	584717	532782	754739	621389	703377	581929	377436	509837	621312	267956	505660	567321	545006	598375	454021
Pterolactam	0.999766			51.6535	116.071	Organoheterocyclic compounds	forward	5.12259e+06	6.40853e+06	6.61876e+06	5.40969e+06	4.34126e+06	4.34723e+06	5.02026e+06	5.17795e+06	8.15428e+06	5.02844e+06	3.86137e+06	5.1516e+06	5.43685e+06	7.93059e+06	5.54135e+06	5.72641e+06	4.88128e+06	4.7091e+06	5.54864e+06	5.55866e+06	5.41895e+06	6.72929e+06	4.82124e+06	5.30116e+06	5.10561e+06	6.22524e+06	4.75167e+06	4.63719e+06	5.42e+06	4.87025e+06	4.4595e+06	7.19226e+06	7.43626e+06	2.40878e+07	5.5242e+06	7.24187e+06	1.09609e+07	6.18133e+06	6.8986e+06	4.97797e+06	5.83378e+06	5.99337e+06
Isoquinoline	0.999627			230.752	130.065	Organoheterocyclic compounds	forward	1.29281e+07	1.14765e+07	1.27025e+07	1.089e+07	1.29513e+07	1.27038e+07	1.2102e+07	1.24502e+07	1.07116e+07	1.65922e+07	1.53058e+07	1.48427e+07	1.12885e+07	1.34409e+07	1.30321e+07	1.3098e+07	1.13745e+07	1.00678e+07	1.31075e+07	1.10677e+07	1.47373e+07	1.38009e+07	1.24335e+07	1.73516e+07	1.39764e+07	1.13033e+07	1.61907e+07	1.69277e+07	1.38578e+07	1.50149e+07	1.03059e+07	1.60463e+07	1.41127e+07	4.08658e+06	1.72537e+07	7.26299e+06	9.64547e+06	1.32456e+07	1.14032e+07	1.27241e+07	1.10175e+07	1.09383e+07
1-Pyrroline	0.999621			356.726	70.0657	Organoheterocyclic compounds	forward	3.82621e+06	3.08035e+06	2.91052e+06	3.97542e+06	2.94699e+06	2.50456e+06	4.60354e+06	2.06508e+06	4.07268e+06	5.2599e+06	3.92857e+06	1.48311e+06	4.6897e+06	6.30012e+06	3.92128e+06	2.8086e+06	2.86291e+06	1.69813e+06	1.38281e+06	2.46295e+06	3.30575e+06	1.78592e+06	2.20784e+06	2.51319e+06	1.56397e+06	4.46926e+06	1.85705e+06	2.05082e+06	3.47363e+06	6.14741e+06	1.84645e+06	1.77532e+06	3.28458e+06	1.18788e+06	1.64081e+06	3.59334e+06	1.91716e+06	2.07877e+06	2.13322e+06	3.97217e+06	1.96567e+06	1.58384e+06
D-Maltose	0.999416			419.723	365.105	Organic oxygen compounds	forward	1.60788e+06	662602	2.91037e+06	807667	1.06995e+06	422761	1.04151e+06	719247	1.36052e+06	670102	1.09901e+06	1.00933e+06	353123	401810	1.20232e+06	1.01191e+06	1.44874e+06	530974	567210	694404	974329	298374	947359	483100	492427	1.3727e+06	1.17738e+06	841685	971276	540384	758062	1.12775e+06	1.2622e+06	601477	2.03193e+06	1.91981e+06	392883	678684	844000	382133	865537	770050
L-Gulose	0.999415			319.112	203.052	Organic oxygen compounds	forward	3.01398e+08	1.97937e+08	3.17309e+08	3.58084e+08	2.48333e+08	4.92306e+08	2.47416e+08	3.49148e+08	2.75512e+08	4.26447e+08	2.44211e+08	2.79938e+08	4.40691e+08	6.11181e+08	5.70769e+08	2.54866e+08	3.11293e+08	2.51511e+08	1.87105e+08	1.8668e+08	2.65823e+08	2.22307e+08	3.98556e+08	2.76668e+08	2.15413e+08	3.72086e+08	2.49968e+08	2.16181e+08	1.81749e+08	2.84563e+08	2.34198e+08	2.3608e+08	2.24399e+08	2.53884e+08	2.84118e+08	2.07947e+08	2.25106e+08	7.40423e+07	4.4089e+08	2.76476e+08	2.17181e+08	3.24312e+08
Creatinine	0.999174			198.138	114.066	Organic acids and derivatives	forward	2.03671e+08	1.67967e+08	2.00307e+08	1.77068e+08	2.63965e+08	3.41157e+08	2.99899e+08	3.0408e+08	2.67706e+08	2.07181e+08	3.30408e+08	3.1642e+08	2.5068e+08	2.336e+08	1.55608e+08	1.85849e+08	1.93558e+08	2.60391e+08	2.62092e+08	1.92195e+08	1.83976e+08	2.24843e+08	2.16737e+08	1.93962e+08	2.44604e+08	2.4593e+08	1.92935e+08	3.64167e+08	2.6467e+08	3.04454e+08	2.65714e+08	2.11082e+08	2.4075e+08	3.12802e+08	2.81254e+08	2.31614e+08	2.79747e+08	2.87383e+08	3.47449e+08	2.33189e+08	2.45721e+08	2.93982e+08
sec-Butylamine	0.998934			663.407	74.097	Organonitrogen compounds	forward	6.57012e+07	8.12219e+07	2.91388e+07	2.42471e+07	1.95119e+07	1.64393e+07	1.14207e+07	1.28022e+07	1.65567e+07	7.94946e+07	1.27356e+07	6.91393e+07	1.9623e+07	3.65354e+06	6.77375e+07	7.46198e+07	1.88851e+07	2.08913e+07	7.97018e+07	1.92628e+07	7.11981e+07	1.92587e+07	6.45666e+07	6.20817e+07	2.07232e+07	5.33229e+07	1.81255e+07	2.19214e+07	7.47977e+07	2.81911e+07	3.15767e+07	6.56073e+06	3.28229e+07	9.69105e+07	1.66214e+07	1.45213e+07	1.4179e+07	7.64464e+07	5.83933e+07	8.5027e+07	1.43749e+07	1.65371e+07
Glycerol tripropanoate	0.998892			61.1777	261.13	Lipids and lipid-like molecules	forward	662058	2.37305e+06	2.83932e+06	395981	487558	688024	464589	181152	582450	249485	261414	134705	207907	126111	234879	242438	309372	60552.7	424230	240387	498640	361808	171224	747468	142930	343964	124094	245346	277213	33069	397737	331643	4.08983e+06	2.29059e+06	2.41318e+06	3.32458e+06	4.96287e+06	287936	3.1454e+06	361955	525690	610079
L-Carnitine	0.998814			506.433	162.112	Organic nitrogen compounds	forward	1.13609e+06	2.8743e+06	1.92837e+06	1.18782e+06	1.36714e+06	1.29625e+06	1.59697e+06	1.21033e+06	1.37229e+06	1.3252e+06	1.88845e+06	1.31377e+06	1.52631e+06	1.42224e+06	1.26466e+06	1.39674e+06	1.3976e+06	1.99686e+06	1.59033e+06	1.96584e+06	1.14304e+06	1.65342e+06	1.31357e+06	1.39835e+06	1.37246e+06	950420	1.26252e+06	1.3778e+06	1.58091e+06	2.03267e+06	1.33936e+06	1.10215e+06	1.70712e+06	1.26422e+06	1.49254e+06	1.65613e+06	1.42668e+06	2.68375e+06	1.9788e+06	1.69544e+06	1.80917e+06	2.13214e+06
Propionylcarnitine	0.998643			304.138	218.138	Lipids and lipid-like molecules	forward	8.11384e+07	1.42713e+08	5.32126e+07	9.26523e+07	7.80032e+07	3.79481e+07	6.98929e+07	4.8624e+07	3.47683e+07	6.89356e+07	1.10099e+08	5.23262e+07	1.07328e+08	7.40644e+07	1.00809e+08	9.08553e+07	4.94426e+07	4.52659e+07	6.00484e+07	5.06374e+07	6.59431e+07	5.09473e+07	5.94704e+07	3.6573e+07	4.94633e+07	3.74836e+07	1.25682e+08	6.26031e+07	6.65231e+07	5.55509e+07	7.8539e+07	7.11063e+07	5.04486e+07	4.51594e+07	6.97255e+07	7.61116e+07	5.31634e+07	9.78366e+07	5.14978e+07	5.10835e+07	4.78668e+07	7.1952e+07
Nor-psi-tropine	0.99849			709.405	128.107	Alkaloids and derivatives	forward	1.51909e+06	2.02725e+06	1.41994e+06	1.86956e+06	5.30014e+06	2.76199e+06	1.6399e+06	1.7201e+06	4.53608e+06	1.51135e+06	2.55763e+06	1.75525e+06	2.25595e+06	1.97999e+06	1.97032e+06	1.99895e+06	2.08708e+06	1.66596e+06	1.67528e+06	1.94934e+06	3.32526e+06	2.36342e+06	1.48005e+06	2.61626e+06	3.64817e+06	1.77897e+06	2.70254e+06	2.62452e+06	2.52725e+06	2.59507e+06	1.94576e+06	1.9995e+06	1.71046e+06	1.6964e+06	2.75868e+06	4.59102e+06	2.31461e+06	1.80993e+06	2.29805e+06	2.55482e+06	2.08577e+06	2.90526e+06
L-Valine	0.998347			321.722	118.086	Organic acids and derivatives	forward	5.07257e+08	5.15132e+08	5.00229e+08	5.29757e+08	5.73205e+08	4.84898e+08	4.7804e+08	4.6244e+08	4.8598e+08	6.02985e+08	5.91904e+08	5.02094e+08	6.80461e+08	5.85956e+08	6.37247e+08	5.92798e+08	4.7536e+08	5.0052e+08	4.56921e+08	4.22482e+08	5.03182e+08	5.09987e+08	4.40291e+08	4.91941e+08	4.77457e+08	4.32328e+08	6.2946e+08	5.04313e+08	4.65175e+08	6.25272e+08	4.20997e+08	5.84891e+08	4.09909e+08	3.79752e+08	5.57162e+08	5.61237e+08	4.20642e+08	5.84288e+08	4.95659e+08	4.774e+08	5.79165e+08	4.04852e+08
L-Acetylcarnitine	0.997909			328.975	204.123	Lipids and lipid-like molecules	forward	7.03122e+08	1.8634e+09	1.18307e+09	1.21571e+09	8.56445e+08	1.5844e+09	7.73815e+08	9.02935e+08	1.1081e+09	1.20469e+09	1.10732e+09	7.8321e+08	1.26531e+09	8.5221e+08	1.07828e+09	1.02695e+09	7.10727e+08	1.2224e+09	9.28772e+08	8.60137e+08	7.69411e+08	1.30131e+09	1.01593e+09	7.16554e+08	9.54432e+08	7.73214e+08	1.00842e+09	8.45182e+08	8.0475e+08	1.00398e+09	8.20263e+08	1.06646e+09	1.22631e+09	1.11502e+09	8.41045e+08	1.21923e+09	1.14458e+09	1.33539e+09	1.27885e+09	1.25803e+09	1.2415e+09	1.09583e+09
Niacinamide	0.997751			58.4278	123.055	Organoheterocyclic compounds	forward	6.91558e+07	9.62358e+08	3.41297e+08	2.23887e+07	8.06002e+07	8.62721e+07	4.72524e+07	2.90221e+07	9.13928e+07	4.91189e+07	3.11123e+08	8.13555e+07	1.39679e+08	2.8555e+07	2.72783e+07	8.01712e+07	3.33609e+07	3.30119e+08	3.03081e+08	2.46036e+08	6.65147e+07	1.84915e+08	1.16166e+08	1.23301e+08	9.89988e+07	9.88344e+07	9.92195e+07	1.08656e+08	9.02301e+07	2.51896e+08	2.86898e+07	1.49273e+08	1.13081e+08	2.63957e+08	8.56546e+07	2.17189e+08	7.92862e+07	3.39393e+08	6.80117e+07	2.00099e+08	1.36561e+08	5.68874e+07
Garcinia lactone dibutyl ester	0.997565			242.527	303.141	Organic acids and derivatives	forward	818879	799343	220492	361519	725871	735631	776275	607467	285361	208131	683866	595319	508401	181071	848907	764181	601958	769734	881630	909644	1.14313e+06	1.25257e+06	633929	527378	305278	233995	822622	437581	324458	179820	436066	915849	345353	49386.3	277584	146906	255026	983352	279727	631772	899531	839276
(2E)-Decenoyl-ACP	0.997228			292.363	130.086	Organic acids and derivatives	forward	1.29263e+08	3.27764e+07	2.48768e+07	4.57701e+07	8.80005e+07	2.75645e+07	5.15645e+07	1.36229e+08	5.25911e+07	1.32394e+08	1.21062e+08	6.50021e+07	4.82233e+07	2.04004e+07	6.74483e+07	4.57203e+07	3.80023e+07	2.0875e+06	3.67276e+07	5.01162e+07	4.70538e+07	7.29773e+07	2.61538e+07	5.18478e+07	2.14389e+07	6.76744e+07	6.14737e+07	1.84191e+07	2.25497e+07	8.26364e+07	2.99824e+07	6.29125e+07	1.01217e+08	2.14996e+07	4.27455e+07	7.599e+07	2.55953e+07	1.68842e+07	1.45945e+08	4.615e+07	5.15253e+07	5.83828e+07
Monoethylglycinexylidide	0.997021			34.5722	207.159	Organic acids and derivatives	forward	2.13449e+06	1.81981e+06	1.16985e+06	1.10415e+06	956905	1.47553e+06	1.70908e+06	4.35718e+07	3.48983e+07	1.13411e+06	1.59884e+06	1.80349e+06	2.28008e+06	1.0537e+06	1.88495e+06	1.91366e+06	979315	1.63846e+06	2.18909e+06	1.6275e+06	1.36097e+06	1.99196e+06	1.52084e+06	1.03357e+06	2.04776e+06	1.79463e+06	1.9541e+06	1.92224e+06	1.62524e+06	2.03101e+06	1.8386e+06	1.61772e+06	1.60657e+06	1.68769e+06	1.68367e+06	1.75101e+06	1.53392e+06	2.14828e+06	1.31623e+06	1.89448e+06	1.57622e+06	1.30156e+06
Trigonelline	0.997019			307.2	138.055	Alkaloids and derivatives	forward	3.47227e+07	5.54048e+06	1.66022e+07	9.80108e+06	1.44047e+07	3.90397e+07	3.73979e+07	2.93432e+07	2.42795e+07	1.57557e+07	1.51706e+07	2.14745e+07	4.10435e+07	3.13795e+07	1.9497e+07	9.26225e+06	1.94478e+07	5.27067e+06	7.53452e+06	7.63368e+06	1.15901e+07	2.79645e+07	1.63756e+07	8.19544e+07	1.95733e+07	5.17797e+07	2.11249e+07	2.67869e+07	5.43869e+07	7.26243e+07	1.70414e+07	1.71514e+07	1.99109e+07	2.6247e+07	4.15589e+07	5.55484e+07	2.93618e+07	7.68857e+06	8.03738e+06	3.06699e+07	2.56903e+07	8.69446e+06
2,5-Dihydro-2,4-dimethyloxazole	0.996977			86.0568	100.076	Organoheterocyclic compounds	forward	2.27232e+07	1.34536e+07	7.30007e+06	1.56204e+07	2.07541e+07	1.32928e+08	2.33384e+07	1.8985e+07	2.00151e+08	2.32303e+08	9.85001e+06	1.57906e+07	9.44954e+06	1.79986e+07	2.25654e+07	1.04262e+07	1.86457e+07	1.93564e+07	1.72657e+07	2.16018e+07	2.07689e+07	1.13724e+07	1.41791e+07	1.5547e+07	1.53355e+07	1.79494e+07	9.60103e+06	1.78913e+07	4.00109e+07	9.1688e+06	2.16587e+07	9.24211e+06	3.93322e+07	4.35446e+07	2.81547e+07	2.25782e+07	1.70916e+07	2.2618e+07	2.82469e+07	1.58821e+07	1.97642e+07	2.14372e+07
Prolylhydroxyproline	0.996972			441.684	229.118	Organic acids and derivatives	forward	3.90069e+07	4.54976e+07	2.91601e+07	2.39327e+07	2.87006e+07	1.91057e+07	3.18849e+07	2.58688e+07	3.32427e+07	3.35032e+07	3.2114e+07	1.99935e+07	2.35524e+07	3.33235e+07	2.06703e+07	4.41413e+07	1.92117e+07	3.34568e+07	2.49329e+07	1.64064e+07	1.58182e+07	2.52994e+07	3.46822e+07	2.57886e+07	1.74552e+07	1.57648e+07	2.20426e+07	2.24354e+07	2.73179e+07	4.52817e+07	1.44255e+07	3.72629e+07	2.74389e+07	6.95918e+06	3.30391e+07	7.37837e+07	3.31561e+07	1.72753e+07	3.22304e+07	3.0527e+07	3.76404e+07	3.67723e+07
N-Ornithyl-L-taurine	0.99695			237.48	240.102	Organic acids and derivatives	forward	1.51027e+06	2.83964e+06	3.16557e+06	1.41594e+06	1.83783e+06	1.3319e+06	1.94212e+06	1.8596e+06	778508	2.01017e+06	1.25742e+06	1.16788e+06	3.12846e+06	1.56038e+06	1.47897e+06	1.28794e+06	964435	1.72553e+06	1.38423e+06	2.05124e+06	1.41378e+06	1.88144e+06	2.1099e+06	1.93785e+06	2.45991e+06	417128	2.695e+06	1.57437e+06	731215	4.60547e+06	1.33725e+06	828517	1.70909e+06	631610	1.84728e+06	1.73465e+06	633414	2.38533e+06	1.91121e+06	987073	1.72236e+06	2.88196e+06
Riboflavin	0.996711			233.673	377.145	Organoheterocyclic compounds	forward	245283	308224	349319	249139	547014	369111	447215	444277	256443	531190	101599	496187	746199	461401	344914	575318	262349	895298	323756	362481	498956	220069	271710	466383	642530	282296	265590	458336	633886	302466	368884	262878	195080	381107	327885	370296	168375	349314	322389	285220	0	323220
Kynurenic acid	0.99671			198.125	190.05	Organoheterocyclic compounds	forward	9.24244e+06	2.56089e+07	4.5086e+07	2.99096e+07	2.9315e+07	2.9951e+07	3.08062e+07	3.80563e+07	5.21203e+07	2.50858e+07	2.664e+07	2.64448e+07	2.2276e+07	3.74335e+07	2.06764e+07	1.25083e+07	3.14356e+07	1.99602e+07	2.9863e+07	2.96774e+07	2.6703e+07	5.18586e+07	3.22444e+07	4.88422e+07	2.92465e+07	5.33265e+07	4.9134e+07	3.42621e+07	3.25479e+07	2.17073e+07	7.1998e+06	3.74306e+07	3.69072e+07	3.12608e+06	1.8906e+07	2.28816e+07	3.11029e+07	2.46623e+07	4.15811e+07	3.37702e+07	1.00135e+08	4.34943e+07
Indoxyl	0.996628			20.6795	134.071	Organoheterocyclic compounds	forward	1.35332e+06	597571	436545	706097	508443	281749	700603	548938	758240	704174	625253	696218	432794	609879	452993	640735	843187	802932	377196	634469	683720	477866	705629	662296	1.09917e+06	662831	680167	523104	434088	625637	597341	660215	444190	1.52941e+06	448854	712545	953606	817855	1.20573e+06	343227	715284	456979
Valyl-Proline	0.99645			344.114	215.139	Organic acids and derivatives	forward	1.87131e+06	2.43914e+06	2.10658e+06	1.41633e+06	1.69556e+06	1.78847e+06	2.04425e+06	1.68254e+06	1.83451e+06	1.6409e+06	1.56395e+06	1.91291e+06	2.12144e+06	2.03409e+06	1.36759e+06	1.67671e+06	1.47364e+06	3.49003e+06	1.53468e+06	1.57588e+06	1.48507e+06	1.71592e+06	1.77947e+06	1.81411e+06	1.32942e+06	1.74158e+06	2.06132e+06	1.48515e+06	1.83699e+06	2.01612e+06	1.40712e+06	1.50443e+06	1.66623e+06	1.28049e+06	1.66617e+06	2.35249e+06	1.78835e+06	1.47016e+06	1.96993e+06	1.50921e+06	1.60753e+06	2.07891e+06
5-Aminopentanoic acid	0.995828			308.365	118.086	Organic acids and derivatives	forward	7.18776e+07	6.16061e+07	6.89599e+07	6.45216e+07	7.40954e+07	6.78331e+07	9.44087e+07	6.61886e+07	8.11313e+07	8.4409e+07	7.00943e+07	6.27524e+07	7.25184e+07	1.00782e+08	5.32512e+07	8.50545e+07	8.88309e+07	6.79433e+07	5.91774e+07	7.18337e+07	9.63627e+07	6.34194e+07	5.34879e+07	7.93144e+07	9.2817e+07	5.74296e+07	7.58705e+07	1.00394e+08	8.62958e+07	6.21206e+07	8.36227e+07	5.05233e+07	7.74029e+07	3.92822e+07	7.50313e+07	6.27402e+07	7.47393e+07	5.48345e+07	9.37163e+07	8.11201e+07	7.93622e+07	1.01177e+08
N2-(3-Carboxy-2-hydroxy-1-oxopropyl)arginine	0.995405			312.646	291.131	Organic acids and derivatives	forward	461961	310158	488113	499151	395157	432182	434871	470245	568141	690833	437982	469519	512912	1.36697e+06	402249	496760	458686	649747	422597	597395	589114	630573	512642	531034	327504	510549	512756	311992	494801	356268	366624	392144	379882	230385	378234	456143	763460	451372	550516	468714	501285	605631
Trimethylamine N-oxide	0.995227			370.069	76.0763	Organic nitrogen compounds	forward	2.13911e+06	3.1011e+06	4.3276e+06	1.49393e+06	1.52471e+06	908159	4.28703e+06	2.95485e+06	3.57413e+06	592576	2.52134e+06	9.27076e+06	2.44146e+06	4.07761e+06	3.72424e+06	1.6528e+06	5.76112e+06	3.07547e+06	2.28392e+06	2.20918e+06	3.62229e+06	2.76966e+06	1.52843e+07	9.64741e+06	2.99048e+06	2.19825e+06	3.55836e+06	4.47337e+06	4.53797e+06	2.45295e+06	8.28047e+06	1.42201e+06	4.21609e+06	1.46476e+06	972257	3.38374e+06	3.37298e+06	1.60882e+06	3.28336e+06	4.09638e+06	4.74121e+06	3.77289e+06
Hypoxanthine	0.995119			178.648	137.046	Organoheterocyclic compounds	forward	2.10259e+09	5.08255e+09	6.61064e+09	1.33824e+09	1.88899e+09	1.45429e+09	2.12266e+09	1.39999e+09	3.97943e+09	1.2033e+09	7.1428e+09	1.9187e+09	1.70665e+09	1.83816e+09	1.05033e+09	2.82632e+09	1.64244e+09	7.93024e+09	6.24011e+09	3.51177e+09	1.5292e+09	2.15397e+09	1.56096e+09	2.04172e+09	2.14662e+09	3.33102e+09	3.41671e+09	2.38136e+09	2.56447e+09	3.30546e+09	2.46087e+09	4.10749e+09	1.59878e+09	1.34501e+10	2.54002e+09	1.76772e+10	2.89042e+09	1.5272e+10	1.42891e+09	2.21946e+09	1.64675e+09	1.66536e+09
Phosphorylcholine	0.994728			55.0107	184.073	Organic nitrogen compounds	forward	3.3465e+07	2.62509e+07	2.38498e+07	1.74705e+07	2.22341e+07	3.48674e+07	1.80167e+07	1.74904e+07	3.39775e+07	4.41776e+07	2.39812e+07	2.924e+07	2.11095e+07	1.75972e+07	7.65556e+06	1.88816e+07	2.34101e+07	2.32809e+07	2.55254e+07	1.69917e+07	2.18598e+07	1.63105e+07	2.13354e+07	2.16445e+07	1.32449e+07	9.02916e+06	2.41139e+07	1.42216e+07	2.08096e+07	1.79388e+07	2.60389e+07	2.0157e+07	2.025e+07	2.34269e+07	3.345e+07	3.07809e+07	2.41339e+07	2.56149e+07	4.20484e+07	3.18837e+07	2.72541e+07	2.29177e+07
Uracil	0.994634			172.905	113.035	Organoheterocyclic compounds	forward	1.62645e+07	6.80922e+07	2.99132e+07	1.69844e+07	2.19247e+07	1.91036e+07	3.2286e+07	1.72373e+07	2.09836e+07	2.04383e+07	2.81968e+07	1.84948e+07	2.52115e+07	1.58368e+07	1.89763e+07	2.5988e+07	1.37999e+07	2.97749e+07	3.46107e+07	3.56232e+07	1.85691e+07	4.12205e+07	1.16898e+07	2.3713e+07	4.16079e+07	5.69361e+07	2.17338e+07	3.5071e+07	4.19359e+07	3.26472e+07	1.17353e+07	3.10838e+07	3.21119e+07	1.12331e+07	1.55157e+07	2.72017e+07	3.91366e+07	3.55843e+07	1.00826e+07	3.56735e+07	2.20383e+07	1.49034e+07
Adenine	0.994458			438.288	136.062	Organoheterocyclic compounds	forward	1.18367e+06	1.13684e+06	8.2481e+06	983207	1.30032e+06	1.10945e+06	1.28452e+06	1.04741e+06	1.04132e+06	1.00347e+06	1.40187e+06	1.37334e+06	1.08652e+06	1.46891e+06	1.07418e+06	1.09077e+06	1.19825e+06	1.26054e+06	1.1735e+06	1.1526e+06	1.19619e+06	972111	1.19582e+06	1.20748e+06	1.25376e+06	1.28274e+06	1.15655e+06	1.12771e+06	1.28453e+06	939888	1.10201e+06	1.0689e+06	1.03292e+06	796447	1.02325e+06	924404	898837	1.04258e+06	1.172e+06	1.19441e+06	957483	1.23686e+06
N1-(2-Hydroxyethyl)flurazepam	0.994255			281.765	333.078	Organoheterocyclic compounds	forward	609342	386787	383822	507762	50729.1	173822	153345	63927.9	227610	37246.2	356504	854405	0	0	251604	102292	559465	88364.6	87027.4	492397	583156	35904.7	139866	74783.6	103019	283414	661143	949399	792705	78901.5	82011.3	162283	288987	94141	392171	555118	59280.2	32636.6	107499	0	97267.4	153191
Arabinosylhypoxanthine	0.993707			233.691	269.087	Nucleosides, nucleotides, and analogues	forward	1.51749e+06	2.85117e+06	1.11477e+07	1.15073e+06	1.35755e+06	876596	833204	1.49253e+06	5.92324e+06	428134	1.28325e+07	1.29255e+06	1.70781e+06	778001	649170	150962	1.36626e+06	2.88108e+07	8.4959e+06	5.12952e+06	1.00255e+06	778112	816950	472762	805226	7.40592e+06	3.30226e+06	2.97268e+06	1.27752e+06	4.79014e+06	2.27812e+06	4.41141e+06	231019	4.97687e+06	40622.9	7.93322e+07	733502	9.34485e+07	6.44454e+06	546881	394832	836412
D-Proline	0.993505			596.479	116.071	Organic acids and derivatives	forward	5.41223e+06	4.38466e+06	8.91765e+06	6.25147e+06	4.32893e+06	7.60652e+06	6.1272e+06	6.24889e+06	4.42826e+06	5.89816e+06	4.51816e+06	4.14234e+06	7.74194e+06	5.94309e+06	2.43988e+07	6.68072e+06	6.54329e+06	5.77824e+06	6.42251e+06	3.68737e+06	5.20461e+06	5.8641e+06	4.22819e+06	6.27625e+06	4.28637e+06	6.21924e+06	3.7723e+06	7.89444e+06	5.28384e+06	7.22864e+06	3.32663e+06	5.06014e+06	6.4896e+06	4.74712e+06	5.31085e+06	9.26573e+06	4.66625e+06	5.68626e+06	5.02945e+06	6.51781e+06	5.2361e+06	4.37427e+06
2,6-diaminohexanoic acid	0.992669			552.803	147.113	Organic acids and derivatives	forward	2.37462e+08	2.2584e+08	1.75732e+08	2.09841e+08	2.43817e+08	1.58905e+08	2.24325e+08	1.93277e+08	1.86924e+08	1.9352e+08	2.43815e+08	1.77952e+08	2.32041e+08	2.10611e+08	1.54846e+08	2.67866e+08	1.60129e+08	1.66573e+08	1.77871e+08	1.72298e+08	2.1701e+08	1.54132e+08	1.81708e+08	1.95279e+08	1.80055e+08	1.85568e+08	1.84609e+08	1.95935e+08	1.78967e+08	2.26881e+08	1.35534e+08	2.14809e+08	2.11834e+08	1.21217e+08	1.98306e+08	2.12854e+08	1.08843e+08	2.66296e+08	2.34011e+08	2.00919e+08	1.50132e+08	1.60492e+08
Pipecolic acid	0.992633			329.787	130.086	Organic acids and derivatives	forward	1.13534e+08	4.08026e+07	4.0991e+07	3.21576e+07	5.27186e+07	6.04496e+07	7.74561e+07	6.47989e+07	5.86496e+07	4.89549e+07	5.14215e+07	4.74984e+07	5.98512e+07	8.26308e+07	4.11779e+07	6.38467e+07	5.7463e+07	4.06382e+07	2.68986e+07	4.86528e+07	4.75157e+07	3.88636e+07	5.21578e+07	7.81647e+07	3.86038e+07	7.18345e+07	4.91969e+07	4.17433e+07	3.50372e+07	5.42535e+07	3.43011e+07	4.36053e+07	3.75799e+07	3.2067e+07	5.98736e+07	6.34583e+07	3.82759e+07	4.98971e+07	6.92669e+07	3.26873e+07	4.62322e+07	4.86428e+07
Methyl 2-aminobenzoate	0.992623			271.046	152.071	Benzenoids	forward	7.79097e+06	8.5636e+06	7.8365e+06	7.33255e+06	8.6511e+06	8.84663e+06	7.74896e+06	2.29865e+07	8.9506e+06	9.60121e+06	7.80266e+06	5.13375e+06	9.07482e+06	8.10801e+06	9.20771e+06	8.85405e+06	7.85171e+06	1.5461e+07	2.21978e+07	7.527e+06	9.46647e+06	8.26795e+06	1.52274e+07	9.8177e+06	9.87788e+06	2.19127e+07	1.15064e+07	8.41146e+06	8.0655e+06	8.71627e+06	7.45064e+06	2.37301e+07	7.11328e+06	8.29118e+06	7.47601e+06	1.3974e+07	9.14841e+06	7.57314e+06	7.46999e+06	8.35102e+06	2.18788e+07	8.52205e+06
N2,N2-Dimethylguanosine	0.991786			209.584	312.129	Nucleosides, nucleotides, and analogues	forward	1.70173e+06	3.05585e+06	1.9362e+06	1.82235e+06	2.24443e+06	2.48234e+06	3.55681e+06	2.84936e+06	2.14014e+06	2.49232e+06	2.3732e+06	2.18059e+06	2.6379e+06	2.5304e+06	1.41825e+06	2.21254e+06	2.27701e+06	1.6262e+06	2.2887e+06	2.12655e+06	2.70337e+06	3.56568e+06	3.07755e+06	2.83597e+06	2.24486e+06	3.3606e+06	1.97816e+06	2.94013e+06	3.92236e+06	2.82493e+06	2.30223e+06	2.36809e+06	2.95356e+06	1.94087e+06	1.89184e+06	3.04646e+06	3.26459e+06	1.75781e+06	2.221e+06	2.9374e+06	2.31061e+06	2.61384e+06
1-Piperidinecarboxaldehyde	0.991587			40.4169	114.092	Organoheterocyclic compounds	forward	6.51034e+06	1.17321e+07	6.59582e+06	7.26801e+06	8.72148e+06	8.72752e+06	9.19877e+06	8.03744e+06	6.53527e+06	8.22966e+06	1.05638e+07	1.31561e+07	1.39495e+07	1.46537e+07	1.68657e+07	8.62534e+06	9.38916e+06	1.30275e+07	1.27439e+07	1.38038e+07	1.37086e+07	1.1756e+07	1.86018e+07	1.82171e+07	1.43549e+07	1.34967e+07	8.8093e+06	1.0599e+07	2.22975e+07	1.39649e+07	3.68703e+07	1.1197e+07	1.17281e+07	5.32298e+07	1.2733e+07	1.54398e+07	1.07328e+07	8.08329e+06	1.02807e+07	7.20245e+06	1.01652e+07	9.88353e+06
Creatine	0.990683			371.911	132.077	Organic acids and derivatives	forward	1.34786e+09	9.33222e+08	8.29483e+08	1.41624e+09	1.06752e+09	1.39726e+09	1.23288e+09	1.34792e+09	1.317e+09	1.51025e+09	1.02922e+09	8.15948e+08	1.28642e+09	1.54869e+09	1.23565e+09	1.52712e+09	1.20258e+09	6.07401e+08	9.81754e+08	7.00069e+08	1.15725e+09	9.62679e+08	1.1624e+09	1.01835e+09	1.01964e+09	1.24746e+09	1.34369e+09	1.22179e+09	1.16514e+09	8.44083e+08	1.03211e+09	1.19948e+09	1.17199e+09	5.96229e+08	1.4726e+09	8.45016e+08	1.69435e+09	5.11419e+08	1.46126e+09	1.19997e+09	1.4327e+09	1.43217e+09
Lauroyl diethanolamide	0.990427			5.06324	288.253	Lipids and lipid-like molecules	forward	1.379e+07	1.33643e+07	1.26834e+07	1.22745e+07	1.47917e+07	1.29349e+07	1.2515e+07	1.35568e+07	1.27731e+07	1.36001e+07	1.36096e+07	1.40152e+07	1.28801e+07	1.29168e+07	1.30964e+07	1.33438e+07	1.41665e+07	1.43597e+07	1.40439e+07	1.34443e+07	1.39986e+07	1.19837e+07	1.33974e+07	1.37388e+07	1.30689e+07	1.18165e+07	1.35091e+07	1.38777e+07	1.36517e+07	1.35901e+07	1.53318e+07	1.35573e+07	1.44081e+07	1.10457e+07	1.34845e+07	1.38119e+07	1.32035e+07	1.20975e+07	1.42406e+07	1.36178e+07	1.34382e+07	1.40982e+07
1-Methylnicotinamide	0.990372			339.438	137.071	Organoheterocyclic compounds	forward	2.22677e+08	3.06678e+08	2.49281e+08	2.56512e+08	2.55362e+08	3.0749e+08	2.21343e+08	2.07965e+08	3.35113e+08	2.44548e+08	1.94753e+08	1.99359e+08	4.18926e+08	3.08443e+08	1.42056e+08	2.41761e+08	1.41334e+08	2.793e+08	2.54674e+08	2.59234e+08	2.96076e+08	2.84541e+08	2.83054e+08	3.48941e+08	1.95447e+08	1.58109e+08	1.99899e+08	2.4396e+08	2.25792e+08	1.60724e+08	1.91526e+08	2.22484e+08	3.22364e+08	1.96826e+08	2.63957e+08	1.73538e+08	3.43209e+08	3.05291e+08	3.12045e+08	3.12755e+08	2.03653e+08	2.94963e+08
Oleamide	0.990231			33.4492	282.279	Lipids and lipid-like molecules	forward	2.3678e+07	2.70011e+07	2.73117e+07	6.04117e+06	2.5506e+07	4.22402e+07	4.5148e+07	1.08193e+07	8.46439e+06	1.06268e+07	3.23154e+07	2.68315e+07	1.36095e+07	1.10309e+07	2.8237e+07	3.15118e+07	2.91137e+07	2.28481e+07	4.15752e+07	2.76168e+07	2.64035e+07	2.74751e+07	2.04465e+07	2.78676e+07	1.13736e+07	2.04154e+07	1.90308e+07	2.17541e+07	1.15957e+07	9.35852e+06	2.94295e+07	3.83802e+07	3.50069e+07	1.38588e+07	3.4864e+07	5.80775e+07	4.15374e+07	2.74242e+07	3.18973e+07	2.0815e+07	2.91014e+07	1.83268e+07
Uridine	0.990213			171.81	245.076	Nucleosides, nucleotides, and analogues	forward	1.68977e+06	7.08234e+06	3.11514e+06	1.62579e+06	2.18736e+06	1.85415e+06	3.3007e+06	1.54564e+06	2.20163e+06	1.6611e+06	2.56304e+06	1.81923e+06	2.56881e+06	1.73918e+06	1.71323e+06	2.84982e+06	1.2962e+06	3.00155e+06	3.43292e+06	3.64906e+06	2.07261e+06	4.32557e+06	1.25918e+06	2.27197e+06	4.27367e+06	5.89383e+06	2.36933e+06	3.66763e+06	4.18945e+06	3.031e+06	1.18021e+06	3.03386e+06	2.86472e+06	2.59765e+06	1.33344e+06	2.53851e+06	3.81088e+06	3.48944e+06	973563	3.48983e+06	2.04622e+06	1.37034e+06
Pisumionoside	0.98993			227.937	405.209	Lipids and lipid-like molecules	forward	193336	0	0	34961.4	149617	49435.3	81382.2	71205.3	131157	27913.9	136528	101004	80173.9	69292.9	185743	109013	63675.1	173913	119102	204224	203035	203383	0	73430.4	107974	0	22625.5	46726.7	118163	58690.6	72055.4	164983	0	0	0	0	16989.3	219031	0	107212	208231	176594
3-Methylguanine	0.989293			200.479	166.072	Organoheterocyclic compounds	forward	2.65062e+07	2.11405e+07	2.76675e+07	2.67746e+07	2.14146e+07	2.97777e+07	4.59164e+07	3.92009e+07	2.67624e+07	2.66256e+07	2.18957e+07	2.12671e+07	3.3351e+07	3.18133e+07	2.12723e+07	2.32403e+07	3.22595e+07	2.16399e+07	2.63427e+07	2.33655e+07	2.11534e+07	2.77202e+07	2.73764e+07	4.01875e+07	4.17986e+07	4.61496e+07	2.51382e+07	4.26636e+07	4.16319e+07	3.34539e+07	2.00686e+07	2.58997e+07	3.95384e+07	1.96294e+07	3.09476e+07	2.48566e+07	3.85363e+07	2.43204e+07	2.96028e+07	4.59604e+07	3.73684e+07	4.06208e+07
N-Nitroso-pyrrolidine	0.988957			24.2449	101.071	Organoheterocyclic compounds	forward	1.97852e+06	2.16435e+06	1.63777e+06	1.49602e+06	1.55933e+06	1.19477e+06	2.07966e+06	2.57864e+06	1.37339e+06	1.46977e+06	979638	2.10983e+06	2.88084e+06	1.12947e+06	2.20728e+06	2.91335e+06	1.84486e+06	2.53729e+06	1.06231e+06	1.70969e+06	1.44093e+06	1.15853e+06	1.66307e+06	1.57997e+06	3.23622e+06	1.64101e+06	909684	1.61972e+06	1.48493e+06	3.67836e+06	2.53037e+06	2.71422e+06	1.651e+06	3.06274e+06	2.69535e+06	1.55199e+06	2.01397e+06	3.33127e+06	1.65132e+06	1.09918e+06	1.38187e+06	549249
L-Histidine	0.988741			596.042	156.077	Organic acids and derivatives	forward	5.43386e+07	4.62644e+07	5.06321e+07	4.50244e+07	5.18744e+07	5.40362e+07	5.94951e+07	5.58487e+07	5.21804e+07	5.89128e+07	5.48829e+07	1.32062e+08	6.02384e+07	6.49306e+07	4.43819e+07	6.06058e+07	5.21166e+07	5.36612e+07	5.3454e+07	8.24422e+07	5.68428e+07	6.2492e+07	5.72344e+07	5.84931e+07	1.20606e+08	5.81233e+07	6.50729e+07	5.50942e+07	1.23218e+08	6.1733e+07	3.29368e+07	5.3604e+07	5.27992e+07	5.02239e+07	5.88058e+07	6.30781e+07	5.08514e+07	6.52855e+07	5.48871e+07	5.70723e+07	5.40047e+07	5.17456e+07
Diethanolamine	0.988597			337.178	106.087	Organic nitrogen compounds	forward	3.67405e+06	9.65839e+06	1.20226e+07	4.40672e+06	3.52848e+06	4.70637e+06	3.64592e+06	4.40096e+06	3.7961e+06	5.10093e+06	3.64307e+06	4.59991e+06	4.66919e+06	5.06458e+06	4.49467e+06	4.227e+06	4.44069e+06	4.14089e+06	4.41606e+06	3.75173e+06	4.57935e+06	5.64019e+06	5.13309e+06	5.04764e+06	4.23148e+06	3.99001e+06	5.48234e+06	4.09183e+06	5.71685e+06	4.75054e+06	3.61205e+06	4.25008e+06	1.14928e+07	5.33828e+06	8.69476e+06	9.42754e+06	1.65304e+07	3.20212e+06	9.50561e+06	5.17292e+06	4.29438e+06	3.90282e+06
5,6,7,8-Tetrahydroquinoxaline	0.988157			50.4054	135.092	Organoheterocyclic compounds	forward	750891	2.9977e+06	953706	794820	935225	8.40928e+06	951490	2.24975e+07	1.86857e+07	5.51511e+06	812576	607099	526112	2.00406e+07	545306	1.62252e+06	771513	1.62477e+06	1.08492e+06	2.65355e+06	998143	1.05234e+06	2.96945e+06	2.94703e+06	881737	1.63636e+06	804402	2.34571e+06	864389	763172	543120	729829	3.09768e+06	326525	4.12319e+06	1.40536e+06	1.198e+06	737152	2.197e+06	3.41718e+06	2.68992e+06	5.65393e+06
2-Pyridylacetic acid	0.988125			323.429	138.055	Organoheterocyclic compounds	forward	1.76684e+06	1.20174e+06	1.90827e+06	1.15012e+06	672045	2.51273e+06	2.54454e+06	946695	1.66165e+06	1.60364e+06	2.17003e+06	1.87079e+06	1.31716e+06	2.16423e+06	897745	2.65708e+06	2.87737e+06	1.87496e+06	848377	1.50004e+06	1.47919e+06	786065	1.05724e+06	3.10596e+06	634972	2.70734e+06	1.44302e+06	2.30085e+06	2.10548e+06	3.42698e+06	427649	1.6136e+06	828570	2.64001e+06	1.65788e+06	3.3694e+06	2.35365e+06	2.51008e+06	2.40999e+06	1.8659e+06	2.48007e+06	1.82444e+06
5'-Methylthioadenosine	0.986622			86.5271	298.096	Nucleosides, nucleotides, and analogues	forward	9.92853e+06	2.5817e+07	1.03462e+07	1.01516e+07	5.91501e+06	9.16312e+06	5.29174e+06	9.97267e+06	1.03957e+07	9.25908e+06	1.15181e+07	4.57599e+06	1.29164e+07	8.30945e+06	5.95027e+06	7.67233e+06	5.27267e+06	7.69882e+06	1.06247e+07	6.25867e+06	5.92425e+06	1.21852e+07	7.50258e+06	7.07681e+06	3.36812e+06	8.40399e+06	5.4341e+06	5.75788e+06	4.94322e+06	1.23431e+07	3.53542e+06	8.813e+06	7.22527e+06	799282	4.54372e+06	6.7098e+06	8.39547e+06	9.54715e+06	9.55075e+06	8.93834e+06	8.40115e+06	6.85905e+06
Dexamethasone	0.98622			75.7294	393.209	Lipids and lipid-like molecules	forward	77131.4	1.21836e+06	1.70438e+06	0	37005.3	25839.1	0	0	0	0	0	0	0	0	0	52687	25307.5	0	0	0	0	0	0	15199.3	0	0	0	0	18548.2	18750.4	0	0	2.16562e+06	1.12544e+06	244826	1.65241e+06	2.7867e+06	0	1.83644e+06	0	0	18304.4
Nervonyl carnitine	0.985924			142.394	102.128	Organic nitrogen compounds	forward	4.19198e+07	3.45079e+07	3.15232e+07	2.55899e+07	9.72001e+07	2.41986e+07	2.56698e+07	3.22967e+07	7.70941e+07	3.63238e+07	3.26875e+07	4.15767e+07	1.15579e+08	1.17372e+08	4.2356e+07	4.74359e+07	2.83981e+07	2.9996e+07	2.72409e+07	4.66676e+07	3.08787e+07	3.72977e+07	4.14082e+07	7.91722e+07	2.55153e+07	4.51839e+07	2.93608e+07	4.90509e+07	3.76497e+07	2.99209e+07	3.66574e+07	2.9235e+07	8.00321e+07	4.74221e+07	2.73036e+07	2.44141e+07	8.07533e+07	2.80343e+07	3.24724e+07	2.41565e+07	3.24527e+07	1.34597e+08
3,3,5-triiodo-L-thyronine-beta-D-glucuronoside	0.98577			265.193	132.102	Organic acids and derivatives	forward	1.16616e+06	5.7588e+06	2.29146e+06	1.55367e+06	2.44135e+06	3.61317e+07	2.26826e+06	2.11591e+08	2.04057e+08	1.56334e+08	2.43705e+06	1.37596e+06	651533	2.35446e+08	527587	7.47509e+06	1.65017e+06	4.68474e+06	2.81424e+06	9.11922e+06	3.50931e+06	2.44699e+06	9.91876e+06	1.04893e+07	4.21354e+06	5.11588e+06	2.80687e+06	1.32055e+07	4.16955e+06	2.45602e+06	3.74186e+06	2.96604e+06	5.6343e+07	2.1837e+06	1.20302e+07	3.63204e+06	3.44492e+06	1.78349e+06	4.71682e+06	1.22491e+07	6.30805e+06	1.3649e+07
Citric acid	0.985413			281.505	210.05	Organic acids and derivatives	forward	1.9414e+06	1.51171e+06	1.03698e+06	1.74085e+06	1.61836e+06	1.15946e+06	1.57709e+06	1.65961e+06	1.60797e+06	975981	1.7577e+06	1.75007e+06	1.35123e+06	1.97704e+06	1.74185e+06	1.50557e+06	1.43728e+06	1.5511e+06	1.49687e+06	1.41988e+06	1.69527e+06	1.10655e+06	1.49376e+06	1.88623e+06	1.24176e+06	1.87914e+06	1.61886e+06	896397	1.69496e+06	1.16675e+06	1.50762e+06	1.31661e+06	1.52259e+06	1.46956e+06	1.38931e+06	1.70237e+06	893560	1.93706e+06	1.52582e+06	1.34322e+06	1.75812e+06	1.28811e+06
(2E,11Z)-5-[5-(Methylthio)-4-penten-2-ynyl]-2-furanacrolein	0.984773			311.032	233.063	Lipids and lipid-like molecules	forward	848642	1.40881e+06	766717	225141	819275	720269	602074	648525	610869	499690	932834	631051	602330	560074	709526	565418	633819	1.25927e+06	987691	829491	803613	773533	776969	443958	727486	840894	550480	562645	530120	594968	767982	648438	696720	1.88338e+06	1.07152e+06	3.11901e+06	864864	1.17273e+06	567507	1.11888e+06	876808	763628
Adenosine	0.984688			182.016	268.103	Nucleosides, nucleotides, and analogues	forward	2.44457e+06	7.03865e+06	5.83305e+07	5.09303e+06	1.3321e+06	3.06307e+06	756658	1.4968e+06	229634	1.63817e+06	3.93688e+07	965088	3.93697e+06	730620	1.88331e+06	2.47644e+06	1.90593e+06	2.37926e+06	4.62612e+06	1.04324e+06	2.3348e+06	2.24126e+06	953491	885692	1.3013e+06	5.2043e+07	3.32947e+06	2.29217e+06	1.42321e+06	685862	434605	3.18411e+06	2.38938e+06	192320	194493	658431	2.80702e+06	175382	2.24963e+06	2.70662e+06	895421	993114
Albanin D	0.984623			281.309	407.188	Phenylpropanoids and polyketides	forward	184366	453273	702882	0	0	164114	40463.4	0	142633	0	0	0	0	0	0	180104	0	0	0	0	30862.1	0	88548.6	189470	0	0	0	0	0	0	0	0	1.00927e+06	606985	1.07752e+06	1.13926e+06	1.06723e+06	0	939183	47128.5	15636.9	57487.5
Acetylhydrazine	0.983628			383.653	75.0559	Organic acids and derivatives	forward	4.71368e+06	1.85365e+06	2.19969e+06	2.8257e+06	3.06878e+06	2.63817e+06	3.32115e+06	3.95615e+06	3.75338e+06	3.98937e+06	2.74352e+06	2.61265e+06	2.69017e+06	3.01588e+06	2.88686e+06	4.86968e+06	5.38279e+06	4.34802e+06	3.41339e+06	2.19945e+06	3.20665e+06	4.06142e+06	2.81772e+06	4.18867e+06	3.379e+06	2.9966e+06	5.14083e+06	4.64499e+06	3.15991e+06	3.35791e+06	3.08211e+06	3.67928e+06	3.24472e+06	1.56248e+06	3.32681e+06	2.63546e+06	2.42879e+06	2.22249e+06	3.38574e+06	2.23444e+06	2.07709e+06	2.29688e+06
N6-Methyladenosine	0.982643			311.838	282.119	Nucleosides, nucleotides, and analogues	forward	4.11292e+07	4.18845e+07	3.12171e+07	4.4532e+07	3.20353e+07	3.3645e+07	3.7972e+07	3.62091e+07	4.34639e+07	3.3387e+07	3.61793e+07	2.93432e+07	4.70343e+07	3.52951e+07	3.34848e+07	3.98759e+07	2.74107e+07	3.89708e+07	3.54534e+07	3.90005e+07	3.06033e+07	3.38394e+07	3.79631e+07	3.92155e+07	3.31655e+07	3.53508e+07	2.83532e+07	3.38498e+07	4.51726e+07	3.51528e+07	3.05692e+07	3.36383e+07	3.76241e+07	2.60626e+07	3.62304e+07	4.35377e+07	3.5585e+07	3.45346e+07	3.91364e+07	4.35413e+07	4.83299e+07	4.45439e+07
Ginsenoyne E	0.98135			32.2002	259.169	Organic oxygen compounds	forward	1.51369e+06	1.72101e+06	1.13264e+06	931052	1.39829e+06	2.03955e+06	1.76334e+06	1.22028e+06	1.40261e+06	1.27457e+06	1.71601e+06	1.54984e+06	1.61626e+06	871613	1.70482e+06	1.23357e+06	2.3121e+06	1.16553e+06	1.64245e+06	1.31748e+06	1.41299e+06	1.06156e+06	2.10161e+06	1.93935e+06	1.40586e+06	1.59183e+06	1.52725e+06	1.29829e+06	1.31137e+06	1.21143e+06	1.48026e+06	2.17454e+06	1.43243e+06	1.33528e+06	1.57044e+06	2.33586e+06	1.50105e+06	1.3424e+06	1.36818e+06	2.07114e+06	1.73435e+06	1.29278e+06
5-Methylcytidine	0.981258			272.326	258.108	Nucleosides, nucleotides, and analogues	forward	1.2358e+06	2.13516e+06	1.26066e+06	915839	997994	899329	1.09154e+06	1.23138e+06	1.17646e+06	902043	1.18447e+06	893454	1.25017e+06	1.74475e+06	1.254e+06	905476	1.23946e+06	1.10526e+06	1.16789e+06	970683	938381	992500	1.28424e+06	1.13787e+06	1.27907e+06	898892	1.01943e+06	1.37515e+06	1.30963e+06	813710	655299	1.33345e+06	1.11282e+06	374508	486017	981157	1.13131e+06	879562	1.06854e+06	1.61395e+06	1.56454e+06	1.11647e+06
Ganoderiol H	0.980812			138.588	491.371	Lipids and lipid-like molecules	forward	661345	3.93985e+06	1.87189e+06	1.58223e+06	1.42522e+06	1.35594e+06	2.16713e+06	2.6011e+06	1.7574e+06	1.40068e+06	2.02764e+06	1.51814e+06	869620	1.73148e+06	1.48091e+06	1.00245e+06	1.64765e+06	2.05115e+06	2.6877e+06	1.49349e+06	2.86389e+06	1.92837e+06	1.6356e+06	2.5384e+06	1.26089e+06	2.95193e+06	1.8241e+06	3.00152e+06	2.14024e+06	1.56264e+06	1.75969e+06	1.18668e+06	778333	1.3668e+06	629374	2.22398e+06	4.06259e+06	1.1451e+06	4.03374e+06	2.94799e+06	2.03077e+06	2.67037e+06
Glucosyl (E)-2,6-Dimethyl-2,5-heptadienoate	0.980285			225.469	317.156	Organic oxygen compounds	forward	497613	0	20645.8	222390	458677	478159	603941	280203	76077.3	246582	394261	647557	428668	237108	701316	708199	555068	698425	588104	733409	735550	1.00474e+06	212278	598521	378970	170735	244318	369326	463073	219811	387509	684801	41466.8	0	187343	0	0	714863	25546.9	490095	683442	437691
D-Alanine	0.979976			389.762	90.0554	Organic acids and derivatives	forward	1.35413e+07	1.63415e+07	1.22251e+07	1.2559e+07	9.83035e+06	1.04629e+07	9.77502e+06	9.85997e+06	1.24217e+07	1.18323e+07	1.35399e+07	1.16223e+07	1.61712e+07	1.2008e+07	1.07773e+07	1.73537e+07	7.71537e+06	1.01116e+07	1.18204e+07	6.49577e+06	9.89129e+06	1.2667e+07	1.03082e+07	1.12046e+07	8.77121e+06	1.1164e+07	1.1996e+07	1.02903e+07	9.2489e+06	1.42605e+07	6.69319e+06	1.38772e+07	1.07472e+07	8.61809e+06	1.25999e+07	1.94574e+07	1.28999e+07	1.25634e+07	1.22181e+07	1.75601e+07	1.1921e+07	1.27236e+07
N-Hexadecanoylpyrrolidine	0.979505			33.4434	310.31	Organoheterocyclic compounds	forward	2.79711e+06	2.7631e+06	2.53398e+06	1.09091e+06	2.94976e+06	2.79604e+06	2.52752e+06	772898	968837	820633	2.94874e+06	2.3694e+06	1.4696e+06	1.2821e+06	3.6662e+06	2.4839e+06	2.92884e+06	2.52959e+06	2.27572e+06	2.36838e+06	2.61702e+06	1.63666e+06	2.23661e+06	1.98884e+06	1.11434e+06	1.524e+06	2.53721e+06	2.11027e+06	1.19619e+06	849954	2.39689e+06	2.24852e+06	1.46079e+06	1.70322e+06	3.78455e+06	2.64732e+06	2.60952e+06	3.08856e+06	3.16662e+06	2.39931e+06	2.75542e+06	1.6321e+06
Cinncassiol D4 2-glucoside	0.979219			251.151	515.284	Lipids and lipid-like molecules	forward	166233	350171	437260	304392	392077	627701	978461	796534	1.14178e+06	349239	215643	952428	989940	660693	390675	299356	314925	912535	574157	650328	552437	750909	529130	528202	249414	724764	380247	312576	1.01642e+06	796288	427422	455079	387027	77631.8	365605	330622	1.30381e+06	1.2717e+06	344703	480788	502758	544842
1-Methylhypoxanthine	0.978009			150.144	151.061	Organoheterocyclic compounds	forward	3.76111e+07	4.71434e+07	4.60146e+07	4.11918e+07	4.13123e+07	4.27767e+07	6.98168e+07	6.16443e+07	4.01875e+07	4.29093e+07	5.26479e+07	4.1696e+07	5.76465e+07	5.18683e+07	3.42271e+07	4.64296e+07	4.33426e+07	4.00627e+07	4.43335e+07	4.07582e+07	4.9644e+07	6.46491e+07	5.62569e+07	5.64899e+07	4.34857e+07	5.51751e+07	3.70431e+07	4.69149e+07	6.83883e+07	5.28366e+07	4.64337e+07	4.82267e+07	5.74145e+07	4.01374e+07	3.87984e+07	7.1182e+07	6.40794e+07	4.68955e+07	3.46793e+07	5.47081e+07	4.89933e+07	5.75526e+07
Betonicine	0.977618			315.272	160.097	Organic acids and derivatives	forward	6.37685e+08	3.32617e+07	7.20496e+06	1.08761e+07	2.29414e+07	3.94505e+06	2.39192e+08	8.54941e+07	1.8975e+07	4.72904e+07	7.03221e+07	2.33173e+08	4.05075e+07	2.12016e+07	1.86797e+08	3.66709e+07	2.08282e+07	2.04931e+06	9.68151e+07	2.41111e+07	1.18977e+08	7.95993e+07	5.88536e+06	1.86536e+08	2.19687e+06	1.62076e+07	2.06618e+07	1.29706e+07	4.65445e+06	1.04861e+08	8.86164e+07	3.29396e+07	1.42589e+08	3.83491e+07	7.43809e+07	1.33484e+08	2.39457e+07	1.55997e+07	1.13756e+06	3.76512e+06	1.08992e+08	1.55999e+07
(R)-mandelic Acid	0.977488			142.973	135.044	Benzenoids	forward	5.60333e+06	1.56448e+07	3.11758e+06	3.97379e+06	4.03061e+06	2.0023e+06	9.99842e+06	2.62732e+06	2.50565e+07	4.21717e+06	5.40455e+06	2.78777e+06	2.08138e+07	1.06332e+07	2.75486e+06	7.22693e+06	1.32804e+07	3.46402e+06	1.8667e+07	3.37999e+06	2.63036e+06	3.7315e+06	2.50651e+06	1.30355e+07	1.30734e+07	1.06967e+07	1.15159e+07	1.17694e+07	2.96437e+06	2.98759e+06	5.20547e+06	3.50726e+07	2.444e+06	8.81945e+06	1.85849e+06	2.67405e+06	5.29504e+06	5.34074e+06	2.67645e+06	1.81302e+07	8.62146e+06	8.62386e+06
Methamphetamine	0.977206			184.107	150.128	Benzenoids	forward	662560	562158	768713	698216	448884	609348	441202	1.06021e+06	568085	641409	407762	363768	583322	618343	787205	489665	726101	428628	375895	1.06036e+06	572800	431377	397847	517084	587979	425333	681746	596927	739929	575338	2.31083e+06	647110	7.86129e+06	1.39426e+07	344161	989035	1.03519e+07	540460	3.14288e+06	7.68644e+06	2.81902e+06	1.57177e+07
Biliverdin	0.977174			138.15	583.255	Organoheterocyclic compounds	forward	4.89635e+06	4.94649e+06	1.62652e+06	8.26126e+06	7.23701e+06	5.86662e+06	3.96295e+06	5.33378e+06	1.08597e+07	4.68563e+06	7.07324e+06	5.70942e+06	6.37243e+06	4.30713e+06	5.04798e+06	3.64615e+06	5.37433e+06	2.97289e+06	5.43112e+06	5.59574e+06	7.89445e+06	6.4849e+06	5.90769e+06	5.24825e+06	8.83838e+06	3.8882e+06	6.06219e+06	7.00755e+06	5.06342e+06	1.07027e+07	6.96961e+06	4.59597e+06	4.09209e+06	3.77178e+06	9.63301e+06	1.07755e+07	6.85678e+06	1.16604e+07	1.41324e+07	1.35294e+07	1.24013e+07	1.03144e+07
3-O-Acetylepisamarcandin	0.976058			293.129	425.231	Phenylpropanoids and polyketides	forward	0	0	0	0	0	0	0	0	0	0	0	0	0	0	47148.4	0	0	0	0	0	0	0	0	0	0	0	0	0	0	45462.9	0	0	0	0	0	0	0	0	0	0	0	0
Racemethionine	0.975304			307.886	150.058	Organic acids and derivatives	forward	1.00683e+08	5.60534e+07	6.5869e+07	6.32607e+07	7.28576e+07	5.75683e+07	7.37985e+07	6.38036e+07	7.13404e+07	7.08889e+07	7.55932e+07	6.53054e+07	7.4056e+07	7.1639e+07	7.55923e+07	7.58585e+07	7.37779e+07	6.12706e+07	7.57536e+07	6.49889e+07	6.99773e+07	6.08117e+07	5.43103e+07	7.44468e+07	6.19233e+07	7.41048e+07	7.50021e+07	8.22884e+07	7.34484e+07	8.35267e+07	4.88621e+07	8.053e+07	6.61998e+07	5.48009e+07	6.56216e+07	7.82784e+07	3.72103e+07	7.95917e+07	7.47285e+07	6.91437e+07	4.68756e+07	7.12419e+07
3alpha,4,7,7alpha-Tetrahydro-1H-isoindole-1,3(2H)-dione	0.974335			593.648	152.071	Organoheterocyclic compounds	forward	4.53255e+06	7.14725e+06	5.66947e+06	1.24527e+07	6.04158e+06	8.25485e+06	3.94496e+06	5.74876e+06	4.22621e+06	4.69449e+06	5.38643e+06	3.92816e+06	1.14939e+07	4.33925e+06	4.4432e+06	7.34048e+06	8.95435e+06	3.39504e+06	5.21702e+06	4.37534e+06	7.46554e+06	5.56057e+06	4.70145e+06	3.5505e+06	1.96856e+07	8.35847e+06	3.73046e+06	1.2931e+07	5.25148e+06	3.99632e+06	4.61838e+06	5.47458e+06	2.93777e+06	4.39779e+06	4.44167e+06	4.079e+06	4.47304e+06	4.94393e+06	4.16829e+06	5.38824e+06	4.93286e+06	4.90853e+06
Thiiraneacetonitrile	0.973882			247.071	100.022	Organoheterocyclic compounds	forward	3.81648e+06	4.47194e+06	2.81883e+06	4.48695e+06	3.50102e+06	6.67222e+06	4.90573e+06	5.95061e+06	7.55868e+06	5.80333e+06	2.70767e+06	6.77266e+06	5.59158e+06	6.4884e+06	5.96194e+06	3.5806e+06	6.94462e+06	3.85005e+06	4.13181e+06	0	4.57072e+06	5.9067e+06	7.18698e+06	6.5156e+06	3.81681e+06	2.05827e+06	6.70849e+06	6.00645e+06	4.19772e+06	5.69985e+06	1.22016e+06	4.697e+06	5.66261e+06	0	5.66903e+06	5.39188e+06	5.13828e+06	6.67872e+06	5.77775e+06	5.77088e+06	6.13445e+06	5.05532e+06
Butyl ethyl disulfide	0.973843			91.1842	151.061	Organosulfur compounds	forward	1.87539e+06	3.30107e+06	3.50705e+06	2.37523e+06	2.59929e+06	5.12971e+06	5.15615e+06	5.34308e+06	3.31881e+06	3.18209e+06	2.81986e+06	1.69912e+06	3.68534e+06	6.17754e+06	2.11742e+06	2.9597e+06	3.92763e+06	3.16896e+06	3.01465e+06	2.91302e+06	2.67212e+06	2.97051e+06	3.71077e+06	3.94188e+06	2.22142e+06	3.2449e+06	3.59295e+06	3.46461e+06	3.73869e+06	4.79993e+06	2.83631e+06	2.75204e+06	3.60277e+06	4.04251e+06	4.63618e+06	4.19191e+06	4.41114e+06	3.84839e+06	2.58103e+06	3.6324e+06	1.88244e+06	4.08557e+06
3-Aminocaproic acid	0.972822			358.421	132.102	Organic acids and derivatives	forward	7.75362e+06	4.15216e+06	3.65773e+06	3.8366e+06	3.60086e+06	3.49072e+06	4.30977e+07	3.40529e+06	3.38762e+06	7.36739e+07	5.28712e+06	2.94766e+06	4.6702e+06	4.4342e+06	5.97302e+07	4.10722e+07	3.35838e+06	2.62849e+06	2.93967e+06	3.73389e+06	4.10576e+07	5.33021e+06	3.24061e+06	3.27125e+06	2.93483e+06	3.74279e+07	3.80127e+06	3.75832e+06	3.14867e+06	6.76551e+07	3.42533e+06	3.91648e+06	3.08317e+06	3.87072e+06	5.71391e+07	4.73411e+07	3.07769e+06	4.61828e+06	3.32516e+06	3.68968e+06	5.31405e+07	2.80797e+06
Dopamine quinone	0.972715			248.848	152.071	Organic oxygen compounds	forward	4.38004e+06	3.8182e+06	3.9182e+06	4.18645e+06	4.71128e+06	4.83184e+06	4.22853e+06	4.58031e+06	4.27959e+06	7.53582e+06	4.06816e+06	4.0753e+06	3.83625e+06	4.2297e+06	8.96507e+06	4.95767e+06	4.26156e+06	5.12862e+06	4.6445e+06	4.08547e+06	3.85962e+06	4.46131e+06	3.2615e+06	4.11992e+06	4.08382e+06	3.74195e+06	5.05367e+06	4.20717e+06	3.64161e+06	4.30253e+06	3.41452e+06	8.09062e+06	3.68471e+06	5.55414e+06	3.49651e+06	4.95444e+06	3.89346e+06	4.62819e+06	5.35383e+06	3.96621e+06	3.858e+06	4.52759e+06
N4-Acetylcytidine	0.972556			174.109	286.103	Nucleosides, nucleotides, and analogues	forward	1.00124e+06	1.34703e+06	701519	551945	832722	1.97704e+06	1.80077e+06	2.07813e+06	1.22797e+06	984573	1.13958e+06	1.41289e+06	1.00977e+06	1.02356e+06	854576	883115	1.07596e+06	843599	1.04809e+06	1.13757e+06	903437	1.16831e+06	1.31309e+06	1.2592e+06	915199	1.07182e+06	997493	1.15032e+06	1.24885e+06	1.13042e+06	892609	833647	1.19041e+06	923643	1.43641e+06	836671	1.31296e+06	1.12658e+06	1.04449e+06	1.08931e+06	1.16021e+06	1.42685e+06
(Â±)-Tryptophan	0.9719			284.318	205.097	Organoheterocyclic compounds	forward	8.6844e+07	8.95395e+07	8.96756e+07	5.85852e+07	7.9613e+07	7.47915e+07	7.47314e+07	9.0943e+07	8.25834e+07	8.89711e+07	1.01632e+08	8.74897e+07	9.28604e+07	1.07484e+08	7.8349e+07	8.24132e+07	7.11379e+07	6.89203e+07	8.43453e+07	6.83496e+07	8.54749e+07	8.84881e+07	6.73409e+07	9.28705e+07	7.85368e+07	7.60299e+07	1.36621e+08	1.13162e+08	8.62694e+07	1.06137e+08	6.02288e+07	1.16315e+08	8.79272e+07	4.55572e+07	1.48518e+08	1.06144e+08	4.75268e+07	1.70466e+08	9.49347e+07	8.69098e+07	7.54169e+07	6.10665e+07
L-Arginine	0.971126			550.402	175.119	Organic acids and derivatives	forward	4.01269e+08	3.43952e+08	2.62047e+08	5.94361e+08	4.77416e+08	4.16044e+08	4.80702e+08	4.39315e+08	2.99304e+08	4.13977e+08	3.95913e+08	2.7422e+08	4.74209e+08	4.08862e+08	7.68641e+08	5.86625e+08	6.93663e+08	2.83324e+08	3.65095e+08	3.91297e+08	3.465e+08	3.24882e+08	3.75765e+08	3.3089e+08	3.37995e+08	3.80762e+08	3.40287e+08	5.90717e+08	3.78627e+08	4.58523e+08	3.7714e+08	3.72795e+08	4.66851e+08	2.43746e+08	5.47489e+08	5.32154e+08	1.55171e+08	3.65154e+08	3.15037e+08	5.3307e+08	2.95968e+08	2.97515e+08
L-Glutamic acid	0.97082			410.392	148.06	Organic acids and derivatives	forward	5.56333e+06	2.57126e+07	1.18954e+07	1.87527e+06	4.27362e+06	2.32106e+06	5.58358e+06	1.59769e+06	4.85846e+06	2.97429e+06	1.17864e+07	3.89274e+06	6.2782e+06	8.10777e+06	1.98648e+06	9.68513e+06	2.62111e+06	1.19369e+07	1.44728e+07	7.61116e+06	4.01157e+06	7.0855e+06	4.99279e+06	6.70336e+06	3.73638e+06	3.43854e+06	3.90341e+06	5.00422e+06	6.64531e+06	9.98464e+06	2.80828e+06	9.69697e+06	9.00743e+06	1.41102e+07	1.99157e+07	3.6062e+07	5.44266e+06	3.35121e+07	2.8204e+06	6.2047e+06	7.17645e+06	4.88044e+06
Phenylalanyl-Serine	0.969243			254.082	253.118	Organic acids and derivatives	forward	475010	320270	520580	810046	502272	348672	596315	425495	481358	298382	227427	342259	897106	766935	787079	296724	764311	216782	288530	211864	424404	161755	686543	374161	179944	265381	563872	549957	363541	547686	522925	592998	281173	81428.1	165031	49263	202331	27853.7	297479	723467	141795	349575
Mesalazine	0.969164			80.2344	154.05	Benzenoids	forward	8.50669e+06	5.94724e+06	3.55952e+06	2.3951e+06	6.33195e+06	1.1219e+07	1.26509e+07	4.46637e+06	6.13025e+06	3.58322e+06	3.26081e+06	6.42541e+06	7.62033e+06	8.28584e+06	2.85952e+06	1.00279e+07	2.77355e+06	7.70692e+06	3.13668e+06	7.02686e+06	1.00401e+07	5.24704e+06	9.31475e+06	6.30741e+06	6.6053e+06	3.10876e+06	6.30776e+06	6.75214e+06	7.74608e+06	3.56464e+06	9.27804e+06	1.97892e+06	3.34366e+06	1.67613e+06	8.08851e+06	4.98529e+06	8.47585e+06	9.22604e+06	9.66206e+06	7.70524e+06	9.10619e+06	2.92193e+06
L-Palmitoylcarnitine	0.968776			202.774	400.341	Lipids and lipid-like molecules	forward	2.85069e+07	3.29363e+07	4.70166e+07	3.66005e+07	1.6056e+07	3.05013e+07	2.80982e+07	2.28304e+07	2.48026e+07	3.23582e+07	4.04076e+07	1.71003e+07	2.47699e+07	2.52505e+07	2.19338e+07	4.56449e+07	1.74723e+07	2.17769e+07	2.93577e+07	2.03378e+07	2.54758e+07	2.91632e+07	1.97624e+07	2.49912e+07	1.89078e+07	3.48434e+07	3.35171e+07	2.09471e+07	2.57376e+07	2.31629e+07	1.96195e+07	3.11226e+07	2.65407e+07	1.3005e+07	4.01091e+07	4.05189e+07	2.82799e+07	2.99765e+07	4.18837e+07	2.70544e+07	2.42253e+07	3.27573e+07
2-O-Methylcytosine	0.967225			205.272	126.066	Organoheterocyclic compounds	forward	3.30252e+06	3.25208e+06	2.90425e+06	3.02512e+06	3.14579e+06	4.50308e+06	4.85967e+06	4.16874e+06	3.7347e+06	3.74613e+06	2.83729e+06	3.26304e+06	4.78565e+06	3.51734e+06	3.12488e+06	3.65329e+06	2.61784e+06	2.85525e+06	6.5714e+06	3.44737e+06	3.78363e+06	5.12097e+06	3.60982e+06	4.87922e+06	3.94248e+06	5.72176e+06	2.75498e+06	4.43507e+06	5.23768e+06	4.0799e+06	3.39411e+06	3.53078e+06	4.10856e+06	3.11124e+06	4.73667e+06	4.36948e+06	4.43224e+06	2.88546e+06	3.51398e+06	4.91816e+06	3.14095e+06	4.66817e+06
Citrulline	0.96677			413.976	176.103	Organic acids and derivatives	forward	6.51663e+06	5.09903e+06	6.25308e+06	4.19467e+06	4.64733e+06	6.16554e+06	6.78806e+06	6.20948e+06	3.95112e+06	4.65923e+06	5.58551e+06	4.16343e+06	7.16942e+06	7.09263e+06	5.64574e+06	6.30235e+06	6.06921e+06	4.81929e+06	8.91737e+06	4.01443e+06	6.74852e+06	5.76871e+06	3.10442e+06	6.10184e+06	4.33404e+06	5.97994e+06	4.73508e+06	6.89981e+06	6.8547e+06	1.05626e+07	2.88391e+06	6.31922e+06	5.95737e+06	3.61779e+06	7.33607e+06	8.9641e+06	6.78926e+06	8.23454e+06	6.0917e+06	8.1585e+06	6.77738e+06	3.78502e+06
beta-Thujaplicin	0.966138			32.2563	165.091	Hydrocarbon derivatives	forward	1.05152e+07	7.10667e+06	1.07928e+07	3.00639e+06	7.17781e+06	7.01565e+06	6.53835e+06	3.23505e+06	6.33856e+06	5.59191e+06	6.64814e+06	8.12843e+06	7.55772e+06	4.60053e+06	8.41132e+06	7.41299e+06	7.49472e+06	7.15782e+06	6.20249e+06	5.68277e+06	5.82819e+06	3.52969e+06	9.71097e+06	7.31396e+06	4.89936e+06	5.08445e+06	8.47967e+06	5.03798e+06	3.06883e+06	5.81553e+06	7.33134e+06	5.08386e+06	4.87311e+06	3.12354e+06	1.0619e+07	9.32192e+06	7.38833e+06	9.33981e+06	1.0957e+07	8.07481e+06	6.35799e+06	9.65889e+06
1-heptadecanoyl-glycero-3-phosphate	0.965952			75.456	425.268	Lipids and lipid-like molecules	forward	1.20744e+06	5.3138e+06	4.84527e+06	1.73889e+06	1.95408e+06	6.03952e+06	5.48543e+06	2.20031e+06	2.1459e+06	3.25304e+06	2.44781e+06	3.6646e+06	1.96271e+06	6.68219e+06	2.36694e+06	1.79765e+06	3.27158e+06	3.91556e+06	2.36859e+06	2.89445e+06	3.36017e+06	3.13639e+06	3.91414e+06	3.27064e+06	4.65616e+06	7.34721e+06	3.49823e+06	4.39801e+06	3.69434e+06	4.45076e+06	2.66256e+06	1.36604e+06	2.09995e+06	3.12386e+06	1.78192e+06	809865	881574	4.3541e+06	4.02546e+06	2.71107e+06	1.69992e+06	991112
Proline betaine	0.965706			289.751	144.102	Organic acids and derivatives	forward	2.39182e+09	3.11599e+08	1.24002e+08	1.65854e+07	3.69891e+08	2.66466e+07	1.13938e+09	9.51586e+08	3.10961e+08	6.38589e+08	7.06916e+08	1.15155e+09	6.01039e+07	6.88705e+07	9.40552e+08	5.10668e+08	6.02684e+08	2.40172e+07	7.251e+08	4.58657e+08	7.8073e+08	6.58061e+08	2.64379e+07	8.17205e+08	34445187	3.81849e+07	2.84699e+08	2.77371e+07	2.12555e+07	7.50288e+08	7.20871e+08	2.89517e+08	9.19728e+08	3.46417e+08	6.17655e+08	1.38882e+09	3.10723e+08	1.74753e+07	3.16636e+07	1.51486e+08	6.51471e+08	3.52419e+08
2-Methyl-5-propyloxazole	0.965473			65.3254	126.091	Organoheterocyclic compounds	forward	5.31286e+06	4.08334e+06	7.39948e+06	4.67501e+06	7.56672e+06	6.75999e+06	9.86056e+06	5.87659e+06	6.51968e+06	5.87495e+06	9.65237e+06	6.54955e+06	8.52771e+06	7.32493e+06	5.30777e+06	3.83856e+06	4.80355e+06	6.03459e+06	3.01573e+06	3.75805e+06	6.70667e+06	9.60527e+06	7.51925e+06	4.76286e+06	3.32608e+06	5.97844e+06	8.1655e+06	9.52827e+06	6.22498e+06	8.49522e+06	8.74483e+06	5.8326e+06	7.97135e+06	2.76078e+06	7.68702e+06	9.61556e+06	1.01816e+07	8.92274e+06	8.36515e+06	5.06745e+06	1.54341e+07	9.95192e+06
LysoPE(16:0/0:0)	0.965367			225.918	454.292	Lipids and lipid-like molecules	forward	1.6692e+07	1.19949e+07	1.295e+07	5.44155e+06	7.18228e+06	9.94379e+06	6.84881e+06	1.16518e+07	1.12939e+07	7.19692e+06	77727.3	1.09471e+07	5.7803e+06	1.12367e+07	6.19755e+06	9.0504e+06	9.22906e+06	8.83193e+06	9.23135e+06	7.19571e+06	1.01427e+06	1.33309e+07	8.66166e+06	9.03392e+06	9.37408e+06	7.80047e+06	1.12842e+07	8.1253e+06	1.06438e+07	9.55281e+06	1.03176e+07	1.08419e+07	1.29792e+07	9.92259e+06	1.91516e+07	1.546e+07	6.72458e+06	2.16867e+07	1.48492e+07	6.08506e+06	6.52548e+06	9.09678e+06
Progesterone	0.965299			33.3893	315.231	Lipids and lipid-like molecules	forward	4.62868e+06	1.47929e+07	9.71578e+06	1.51766e+06	4.96978e+06	8.6709e+06	7.17349e+06	1.99746e+06	1.42868e+06	2.21105e+06	8.83336e+06	6.06208e+06	5.56177e+06	1.95929e+06	5.34021e+06	2.70846e+06	4.74931e+06	1.59658e+07	7.08192e+06	7.26081e+06	5.01547e+06	5.33791e+06	7.82244e+06	6.55375e+06	7.45154e+06	6.80871e+06	5.85178e+06	6.03114e+06	6.32367e+06	1.02146e+07	5.55498e+06	5.5419e+06	3.7693e+06	2.9629e+06	5.63942e+06	3.29329e+06	3.8793e+06	1.07328e+07	7.10233e+06	6.3978e+06	5.57214e+06	3.77036e+06
Pyrimidine	0.965269			389.715	81.0453	Organoheterocyclic compounds	forward	1.51765e+06	977902	1.69693e+06	836112	1.09342e+06	2.40824e+06	2.17128e+06	2.34657e+06	2.08042e+06	2.42055e+06	1.97905e+06	2.23492e+06	1.03554e+06	2.01824e+06	2.03745e+06	2.56133e+06	2.00741e+06	1.65735e+06	1.36931e+06	802579	2.12977e+06	2.38177e+06	1.36207e+06	2.43255e+06	2.12296e+06	1.79695e+06	2.3928e+06	1.0583e+06	2.21021e+06	2.24491e+06	1.1334e+06	1.98271e+06	1.45231e+06	715730	1.59124e+06	2.31667e+06	923209	2.01056e+06	1.29204e+06	2.04739e+06	1.00855e+06	1.59796e+06
Isoleucyl-Leucine	0.9645			204.512	245.186	Organic acids and derivatives	forward	852179	222025	530359	659326	733275	506798	1.79614e+06	172146	733881	513073	517259	967712	291112	471004	437444	62941.8	881578	504767	404536	444002	908989	709468	980120	995598	1.14435e+06	289557	1.1016e+06	912510	1.01781e+06	1.13304e+06	1.27814e+06	149021	136632	306149	131911	99698.9	326702	631079	915437	76016.7	551802	1.14731e+06
m-Aminobenzoic acid	0.964126			234.883	138.055	Benzenoids	forward	1.27046e+06	2.00367e+06	675062	910416	2.41561e+06	423847	7.18839e+06	9.09256e+07	78237.1	378044	1.19826e+07	4.02231e+06	1.25167e+06	1.33564e+07	1.67409e+07	758015	2.77861e+06	2.34617e+07	545237	3.55329e+06	3.85943e+06	6.77852e+06	9.34463e+07	4.48478e+06	711270	101376	1.2319e+07	2.39346e+06	912423	3.71961e+06	1.76893e+06	3.16855e+06	582709	4.80759e+06	1.16322e+07	0	1.28972e+06	6.98121e+07	0	552930	400395	374066
D-1-Amino-2-pyrrolidinecarboxylic acid	0.962401			235.209	131.082	Organic acids and derivatives	forward	3.87312e+06	1.04444e+06	1.87586e+06	1.76872e+06	2.22408e+06	2.65855e+06	2.73172e+06	4.90225e+06	1.23115e+06	1.43346e+06	2.26375e+06	1.475e+06	2.4662e+06	2.74023e+06	3.13305e+06	2.7178e+06	1.89156e+06	1.72573e+06	955679	1.94575e+06	2.15801e+06	1.36524e+06	1.92038e+06	2.59778e+06	2.47397e+06	2.53423e+06	1.29855e+06	4.11151e+06	3.68229e+06	3.07794e+06	1.56508e+06	1.62818e+06	1.5206e+06	1.61972e+06	1.72543e+06	2.4736e+06	2.68261e+06	3.417e+06	2.26813e+06	2.83473e+06	2.39053e+06	1.82068e+06
3-(2-Furanyl)-2-propenal	0.961465			24.2749	123.044	Organoheterocyclic compounds	forward	659905	4.12781e+06	4.37817e+06	1.79006e+06	5.58562e+06	9.74511e+06	6.71346e+06	3.94886e+06	8.82428e+06	1.00042e+07	1.87731e+06	1.68236e+07	7.43903e+06	1.07788e+07	2.25028e+06	1.51282e+06	5.61965e+06	2.58931e+06	4.45114e+06	3.04891e+06	3.66171e+06	2.12197e+07	1.29541e+07	7.51079e+06	8.10726e+06	4.02742e+06	6.87321e+06	7.18582e+06	5.75414e+06	5.06564e+06	2.74534e+06	1.39085e+06	4.19135e+06	455543	3.4258e+06	3.36118e+06	424838	1.70855e+06	5.8866e+06	2.6089e+06	1.25231e+06	2.70451e+06
2,6 Dimethylheptanoyl carnitine	0.960684			223.422	302.232	Lipids and lipid-like molecules	forward	973430	291611	147266	184089	190944	1.14389e+06	3.36312e+06	442237	528483	350585	887705	914415	278572	933171	1.5248e+06	506725	1.79321e+06	631726	1.01102e+06	1.41373e+06	295669	217514	1.38217e+06	0	293411	3.50718e+06	3.81342e+06	254372	1.75742e+06	3.74038e+06	1.16009e+06	231407	927599	703620	1.28937e+06	436178	890265	1.19628e+06	284521	958077	2.13416e+06	721160
(9S,10E,12Z,15Z)-9-Hydroxy-10,12,15-octadecatrienoic acid	0.959085			187.746	277.216	Lipids and lipid-like molecules	forward	246826	1.08971e+06	1.11855e+06	716812	689135	935964	214717	996134	1.37415e+06	766107	925589	669680	773641	467410	586006	661052	1.161e+06	1.32035e+06	1.43887e+06	996456	1.1449e+06	640997	1.10811e+06	1.07575e+06	1.0711e+06	1.4954e+06	1.32961e+06	1.10351e+06	592001	792844	838752	859112	394495	1.76387e+06	836179	957101	1.15032e+06	611176	897607	1.42638e+06	896541	318244
Squamolone	0.958413			175.841	129.066	Organoheterocyclic compounds	forward	5.39337e+06	8.15195e+06	3.41926e+06	4.97413e+06	5.19828e+06	6.60143e+06	5.96839e+06	5.34314e+06	5.0686e+06	9.18918e+06	5.95942e+06	8.68217e+06	9.65235e+06	1.19266e+07	6.97221e+06	6.01725e+06	6.3762e+06	6.05877e+06	4.91e+06	5.14499e+06	6.14735e+06	5.59465e+06	6.45271e+06	5.45901e+06	5.78205e+06	1.07172e+07	7.12298e+06	3.70336e+06	5.22125e+06	7.03904e+06	5.58764e+06	8.78572e+06	5.28059e+06	5.51527e+06	4.46593e+06	3.98531e+06	5.22947e+06	2.88676e+06	6.5965e+06	7.18732e+06	4.86471e+06	5.77275e+06
2-Methoxyestrone 3-glucuronide	0.958168			310.951	477.212	Lipids and lipid-like molecules	forward	1.70954e+06	1.78555e+06	790335	2.78361e+06	1.91703e+06	2.63274e+06	1.84756e+06	2.58459e+06	2.72932e+06	2.38942e+06	2.40949e+06	1.3822e+06	2.8408e+06	2.41452e+06	2.27643e+06	1.37721e+06	2.25891e+06	1.31272e+06	2.14882e+06	1.58015e+06	2.42318e+06	2.82281e+06	2.46089e+06	2.00709e+06	1.94202e+06	2.09062e+06	3.24517e+06	2.97724e+06	1.92462e+06	2.84011e+06	1.48671e+06	3.11505e+06	1.62992e+06	1.35618e+06	3.03655e+06	1.68362e+06	2.04976e+06	2.11581e+06	4.29294e+06	4.1833e+06	3.29532e+06	3.45451e+06
Homo-L-arginine	0.956508			551.632	189.134	Organic acids and derivatives	forward	1.54431e+08	9.15398e+07	1.45844e+08	1.43308e+08	2.04244e+08	1.39044e+08	1.91457e+08	2.08384e+08	1.03702e+08	2.9234e+08	1.12303e+08	8.08444e+07	2.38138e+08	1.77607e+08	7.1625e+07	3.17787e+08	2.14829e+08	1.15315e+08	8.42621e+07	1.84007e+08	1.61798e+08	1.0208e+08	1.56175e+08	1.42983e+08	2.24539e+08	1.18151e+08	1.37202e+08	1.7376e+08	1.24734e+08	9.59632e+07	8.9115e+07	1.23808e+08	6.47727e+07	3.68686e+07	1.06136e+08	1.19131e+08	5.891e+07	1.00399e+08	1.72015e+08	1.07074e+08	6.76666e+07	1.5113e+08
Capsiamide	0.956372			60.5473	270.279	Organic acids and derivatives	forward	0	0	0	26704.7	0	0	0	20952.1	0	0	0	0	32929.8	0	0	0	34608	0	42300.7	0	0	0	0	0	0	0	0	0	0	0	0	0	0	0	0	0	0	0	0	0	0	54324.6
L-Hexanoylcarnitine	0.955818			249.691	260.185	Lipids and lipid-like molecules	forward	9.71049e+06	7.18241e+07	1.06513e+07	5.41392e+07	1.4874e+07	2.64111e+07	2.04702e+07	2.17979e+07	2.07009e+07	3.2684e+07	2.35457e+07	1.07832e+07	2.17468e+07	1.83564e+07	2.11453e+07	2.09818e+07	6.78994e+06	3.19665e+07	1.83885e+07	1.88066e+07	9.23085e+06	4.28692e+07	1.26608e+07	1.41847e+07	1.09736e+07	1.03707e+07	2.01211e+07	1.13931e+07	2.32924e+07	2.58911e+07	8.08596e+06	2.57198e+07	1.90587e+07	8.19757e+06	1.93377e+07	2.70774e+07	1.54927e+07	2.37423e+07	1.78391e+07	2.43837e+07	5.52369e+07	1.70178e+07
3-Methylhistidine	0.954787			453.558	170.092	Organic acids and derivatives	forward	1.27772e+07	3.6492e+06	4.17329e+06	1.21944e+06	1.15719e+06	4.40079e+06	1.15066e+06	1.64647e+06	2.27483e+06	1.00465e+06	5.14957e+06	1.23721e+06	2.32573e+06	1.45944e+06	976109	5.51237e+06	1.1796e+06	2.92198e+06	1.01298e+06	1.21044e+06	5.14336e+06	1.50036e+06	1.29336e+06	1.11993e+06	1.8235e+06	1.09747e+06	5.30166e+06	4.25963e+06	3.96117e+06	5.82809e+06	1.10386e+06	1.00804e+06	1.09544e+06	1.97007e+06	1.53637e+06	4.69891e+06	1.32767e+06	3.13915e+06	1.65825e+06	1.24604e+06	1.9364e+06	1.14786e+06
LysoPE(20:5(5Z,8Z,11Z,14Z,17Z)/0:0)	0.953127			226.047	500.275	Lipids and lipid-like molecules	forward	1.04492e+06	662265	832043	1.12274e+06	234233	925712	396096	360568	584175	314823	480469	533751	403194	702675	944701	766411	268999	666555	886148	742150	760616	373611	264411	738170	387223	1.28605e+06	802833	352034	600933	670814	399338	200133	507612	270890	668222	728032	214983	1.13062e+06	491288	191029	191998	584564
N-Acetylleucine	0.952962			341.521	174.112	Organic acids and derivatives	forward	1.04046e+06	1.75559e+06	1.53291e+06	1.30661e+06	777836	4.19825e+06	3.85907e+06	1.15588e+06	1.92782e+06	771148	1.16986e+06	352776	2.69124e+06	921932	1.17739e+06	833237	714296	434597	1.49052e+06	1.5451e+06	1.97991e+06	2.02711e+06	2.49586e+06	3.74337e+06	802685	1.44987e+06	676718	1.03171e+06	2.78053e+06	1.4114e+06	872692	2.13516e+06	1.35089e+06	899666	1.02324e+06	1.34334e+06	816358	2.98988e+06	1.0375e+06	848915	755998	573381
Tetradecanoylcarnitine	0.95221			207.282	372.31	Lipids and lipid-like molecules	forward	3.26507e+06	4.7239e+06	3.5697e+06	3.51266e+06	2.4069e+06	5.90923e+06	4.59333e+06	4.08312e+06	3.36546e+06	5.39449e+06	3.7819e+06	2.048e+06	3.26868e+06	3.53937e+06	4.40944e+06	6.50532e+06	2.39917e+06	3.20239e+06	3.38578e+06	3.21754e+06	3.51624e+06	3.64688e+06	3.09766e+06	3.73978e+06	2.34333e+06	4.72547e+06	5.39779e+06	3.76817e+06	4.4396e+06	4.66466e+06	2.57526e+06	3.7726e+06	3.45817e+06	1.57655e+06	4.28096e+06	3.7951e+06	5.21644e+06	3.43271e+06	5.0257e+06	3.66828e+06	6.04548e+06	3.87946e+06
Ecgonine	0.950708			335.081	186.112	Alkaloids and derivatives	forward	1.98009e+06	3.1193e+06	2.57325e+06	1.16333e+06	3.12705e+06	1.65563e+06	6.44362e+06	1.29994e+06	1.97099e+06	1.82793e+06	3.7786e+06	2.07244e+06	1.5884e+06	974326	3.01454e+06	2.06269e+06	581669	1.34472e+06	1.46243e+06	1.51051e+06	1.4971e+06	1.95474e+06	1.98691e+06	2.75267e+06	1.75914e+06	890878	2.32317e+06	1.23805e+06	1.8713e+06	1.84663e+06	1.14387e+06	1.50843e+06	1.89283e+06	1.43062e+06	1.6018e+06	995611	1.68503e+06	7.67198e+06	1.7571e+06	2.25723e+06	1.41002e+06	2.2958e+06
Dimethyl dialkyl ammonium chloride	0.948963			128.943	304.299	Organonitrogen compounds	forward	171499	24324.2	0	61817.3	0	29983.8	11631.7	0	0	34372.1	111507	36947.7	137406	85101.9	0	0	0	159559	11610	0	0	0	1.88969e+06	30340.1	683395	0	55481.9	0	17808.4	66456.4	0	0	295271	20483.6	174116	185579	0	0	0	12302.9	0	15201.5
1,1'-[1,12-Dodecanediylbis(oxy)]bisbenzene	0.948393			240.51	355.262	Benzenoids	forward	34158.1	41620.6	29127.3	464996	25209.3	21375.5	82498.5	8714.64	63673.1	19511.2	29662.7	83263.5	10187.2	24544.3	10716.7	48825	0	62766.4	79471	22264.8	0	44245.6	67856.9	72996.2	65501.2	83477.4	0	109186	21710.4	214873	45194.8	60825.3	121898	13984.7	40054.7	32629.9	95006.6	112860	61481.2	88370.2	67503.5	21140.3
Arecaidine	0.948261			186.804	142.086	Alkaloids and derivatives	forward	3.30723e+06	9.09927e+06	1.02458e+07	1.30899e+06	2.07418e+06	1.89506e+06	1.42729e+06	1.90853e+06	1.25924e+06	1.5643e+06	7.83287e+06	3.43521e+06	1.65413e+06	2.46475e+06	3.71774e+06	1.34411e+06	1.75384e+06	1.4769e+06	1.69336e+06	1.49358e+06	1.59527e+06	4.57449e+06	1.53043e+06	3.68884e+06	1.40048e+06	1.54055e+06	2.17877e+06	1.37687e+06	2.78172e+06	2.03953e+06	1.85522e+06	2.94639e+06	2.81147e+06	3.68975e+06	2.5728e+06	1.82132e+07	4.76141e+06	3.33105e+06	6.14392e+06	5.78268e+06	1.77357e+06	6.24899e+06
LysoPE(16:1(9Z)/0:0)	0.947916			228.418	452.276	Lipids and lipid-like molecules	forward	1.59649e+06	699773	1.04564e+06	1.0376e+06	1.06694e+06	1.31381e+06	1.22975e+06	1.06992e+06	1.78055e+06	1.58182e+06	1.36275e+06	884080	729496	1.3467e+06	1.24057e+06	1.58393e+06	838983	1.09943e+06	1.07001e+06	1.18958e+06	1.0571e+06	831114	1.62518e+06	1.89229e+06	1.41504e+06	1.44629e+06	1.2235e+06	829304	1.28484e+06	2.46291e+06	948621	913238	1.50834e+06	678333	1.56202e+06	1.3595e+06	905119	1.58635e+06	1.54598e+06	543272	341909	716344
Guanidoacetic acid	0.947802			377.79	118.061	Organic acids and derivatives	forward	7.6329e+06	3.7151e+06	4.42767e+06	4.01562e+06	7.07268e+06	8.14513e+06	7.72475e+06	1.35448e+07	5.95409e+06	6.34774e+06	4.7523e+06	5.06987e+06	5.47725e+06	7.7334e+06	1.03264e+07	6.26483e+06	7.13035e+06	3.51539e+06	4.4638e+06	3.31075e+06	6.93439e+06	5.14059e+06	4.60588e+06	8.3153e+06	6.85195e+06	1.15971e+07	6.51101e+06	8.20473e+06	7.96526e+06	5.30903e+06	6.62851e+06	9.33458e+06	4.25729e+06	5.14955e+06	9.11716e+06	5.03409e+06	7.48499e+06	2.93976e+06	4.17517e+06	8.01171e+06	4.02018e+06	4.14563e+06
N-Methylformamide	0.947384			48.4085	136.087	Organic acids and derivatives	forward	1.23223e+06	1.83653e+06	1.58557e+06	1.45014e+06	1.14603e+06	1.40791e+06	1.24776e+06	1.68875e+06	1.60801e+06	1.19379e+06	1.92868e+06	1.73071e+06	1.37721e+06	2.26443e+06	1.5027e+06	1.42768e+06	1.22285e+06	1.35698e+06	1.05007e+06	1.44932e+06	1.30328e+06	1.13478e+06	1.48714e+06	1.16298e+06	1.11124e+06	1.33815e+06	1.34955e+06	1.78666e+06	1.71822e+06	1.61786e+06	1.29232e+06	1.50353e+06	1.0234e+06	1.15672e+06	1.0947e+06	1.37052e+06	1.17226e+06	1.18614e+06	1.06397e+06	1.09931e+06	1.11278e+06	1.82467e+06
Valerylglycine	0.946459			334.706	160.097	Organic acids and derivatives	forward	1.26641e+06	907215	428923	425100	1.81664e+06	5.94463e+07	418338	2.97846e+06	2.20231e+06	1.0331e+07	5.33163e+06	968359	8.49763e+06	463587	2.62691e+08	128918	909689	5.46659e+06	3.14496e+06	283660	962370	1.65555e+07	166458	2.76584e+06	431397	581721	250351	732510	3.93768e+06	856900	2.49122e+06	1.04437e+06	1.50392e+07	124974	883243	993073	259108	267637	4.54174e+07	172619	351914	753302
Lithocholic acid glycine conjugate	0.944907			291.965	610.356	Lipids and lipid-like molecules	forward	113048	219424	208048	199177	367356	259557	285235	656468	542345	245045	249000	358920	320527	663909	609902	402400	96451.4	322145	625942	527828	472096	384198	362580	460642	127766	407212	381977	215970	379188	129575	381337	467313	207641	0	125698	106615	388358	482278	230168	322178	454135	368304
Apiumoside	0.94483			454.514	571.184	Phenylpropanoids and polyketides	forward	181292	453694	275999	0	0	0	0	0	0	0	333943	325073	0	0	0	0	285868	0	0	260913	343572	0	0	0	0	0	551369	634938	463133	0	0	0	0	0	0	184019	0	0	0	0	0	0
Taurine	0.944667			316.499	126.022	Organic acids and derivatives	forward	2.52513e+08	1.01164e+09	5.35226e+08	1.9965e+08	3.33786e+08	3.26866e+08	3.851e+08	2.48729e+08	3.70705e+08	3.46896e+08	5.58872e+08	3.04767e+08	3.33607e+08	3.05445e+08	2.06447e+08	3.52756e+08	2.61524e+08	5.72286e+08	5.19173e+08	5.37144e+08	2.85912e+08	4.98274e+08	3.35637e+08	4.24081e+08	3.65581e+08	2.19476e+08	3.72607e+08	3.54378e+08	3.83792e+08	5.44865e+08	3.23848e+08	4.06433e+08	3.57307e+08	4.67157e+08	4.26769e+08	546988410	2.74506e+08	7.65325e+08	1.84936e+08	3.64442e+08	2.47424e+08	2.7289e+08
Heptadecanoyl carnitine	0.942095			201.579	414.357	Lipids and lipid-like molecules	forward	539538	304209	733070	356722	213756	323415	286311	211411	217490	385157	286553	245542	473015	258765	531174	564972	247056	118319	244464	75043.2	333153	289240	56294.2	192689	116570	243049	477749	268336	289545	376467	99429.2	332107	59082.2	42689.3	206322	261403	126087	187720	342828	304797	199046	300373
Pantothenic acid	0.9418			282.756	220.108	Organooxygen compounds	forward	1.17756e+07	1.81208e+06	1.92163e+06	1.5637e+06	2.16355e+06	1.6053e+06	4.09816e+06	6.76465e+06	1.67452e+06	2.17255e+06	2.8114e+06	2.45805e+06	2.44072e+06	2.92444e+06	1.14103e+07	2.43654e+06	2.36516e+06	1.72144e+06	1.79217e+06	1.56266e+06	2.54441e+06	3.21366e+06	2.16099e+06	2.16878e+06	1.6833e+06	1.38253e+06	5.08649e+06	2.3379e+06	2.05689e+06	2.95294e+06	4.95533e+06	4.19711e+06	2.40515e+06	684762	4.71281e+06	2.35024e+06	1.14789e+06	4.24499e+06	2.15276e+06	1.89614e+06	1.71854e+06	1.67275e+06
2,9-Bis(3-methyl-2E-pentenoyl)-2b,9a-dihydroxy-4Z,10(14)-oplopadien-3-one	0.941572			74.605	443.279	Lipids and lipid-like molecules	forward	941736	8.88494e+06	7.10148e+06	887076	879589	7.53877e+06	8.06442e+06	3.17763e+06	979574	3.90986e+06	4.47308e+06	7.31129e+06	3.77769e+06	9.80714e+06	3.49702e+06	3.1927e+06	5.38503e+06	7.03465e+06	4.74999e+06	4.59447e+06	808048	4.84845e+06	5.16569e+06	6.06176e+06	6.83258e+06	1.03999e+07	6.21435e+06	5.74169e+06	5.44949e+06	9.08633e+06	4.36531e+06	2.56197e+06	4.04265e+06	960247	761542	946857	757396	5.50891e+06	1.4528e+06	3.72241e+06	2.38691e+06	1.31492e+06
(+)-2,3-Dihydro-3-methyl-1H-pyrrole	0.941553			588.87	84.0812	Organoheterocyclic compounds	forward	1.48581e+06	2.04891e+06	1.35318e+07	1.35784e+07	1.28133e+07	1.07298e+07	1.08109e+07	1.26651e+06	9.07308e+06	1.09592e+07	1.37284e+06	1.12845e+06	1.40662e+07	1.40876e+07	1.0015e+07	1.73357e+07	9.29457e+06	1.16507e+07	9.38761e+06	511175	1.75958e+06	2.19118e+06	2.18567e+06	1.30109e+07	1.07267e+07	1.03118e+07	1.22165e+07	1.27059e+07	1.19413e+07	2.31901e+06	9.55268e+06	1.32109e+07	2.63537e+06	7.59583e+06	9.93446e+06	1.58935e+06	6.89787e+06	1.64196e+07	1.44939e+07	1.09232e+07	1.10203e+07	8.99587e+06
Labienoxime	0.941358			192.437	210.185	Organic nitrogen compounds	forward	456534	507261	324641	533824	472977	539292	480999	462073	693433	440555	511484	583842	640014	463537	697651	341809	406329	450256	273353	3.01259e+06	651333	364307	521385	701529	453882	468999	624682	720167	522339	454671	4.72942e+06	751812	385009	2.94621e+07	337010	392655	446123	494662	323551	434824	416885	533586
2-Methylguanosine	0.93929			213.021	298.114	Nucleosides, nucleotides, and analogues	forward	1.68526e+06	3.1256e+06	1.64284e+06	1.97847e+06	1.83674e+06	1.79041e+06	2.45376e+06	2.291e+06	2.38197e+06	1.87618e+06	2.00598e+06	1.36194e+06	2.89327e+06	1.87717e+06	1.88359e+06	1.71666e+06	1.76833e+06	2.24389e+06	1.57684e+06	2.08007e+06	1.69963e+06	2.16323e+06	1.85146e+06	1.91927e+06	1.83175e+06	2.58733e+06	1.28591e+06	1.81774e+06	2.30496e+06	1.41138e+06	2.03733e+06	2.02022e+06	2.26427e+06	1.7713e+06	1.68799e+06	2.08178e+06	3.46142e+06	1.28704e+06	2.13868e+06	3.04133e+06	3.37913e+06	2.34891e+06
Foeniculoside VII	0.93757			70.9015	349.182	Lipids and lipid-like molecules	forward	54938.3	1.26497e+06	2.24737e+06	0	0	0	22568	0	0	14466.4	15987.3	0	0	15347.4	20959	28859.2	17183.6	21763.7	0	31573.9	0	21846.3	0	25659.7	0	29886.9	0	18710.9	0	0	0	0	1.82354e+06	1.5986e+06	1.4626e+06	1.94942e+06	2.50499e+06	0	2.50728e+06	0	0	47216.1
Cytosine	0.936772			194.62	112.051	Organoheterocyclic compounds	forward	9.01794e+06	1.2126e+07	6.75975e+06	9.4949e+06	4.97421e+06	1.51193e+07	5.402e+06	6.91683e+06	8.69818e+06	6.8627e+06	1.01322e+07	5.08514e+06	6.96902e+06	5.27454e+06	6.88239e+06	9.27407e+06	5.00685e+06	6.27156e+06	1.02723e+07	5.03889e+06	7.27492e+06	6.7321e+06	7.35198e+06	6.13345e+06	5.24416e+06	1.27524e+07	5.39655e+06	5.3754e+06	6.22092e+06	6.08381e+06	5.65549e+06	5.56632e+06	1.30003e+07	5.03509e+06	5.15159e+06	1.30189e+07	1.39417e+07	7.15795e+06	1.17065e+07	8.11206e+06	7.72159e+06	6.30641e+06
Pyrazine	0.936116			51.5661	106.04	Organoheterocyclic compounds	forward	1.74957e+06	1.80288e+06	1.82693e+06	1.21928e+06	2.68933e+06	1.75209e+06	3.68569e+06	2.19867e+06	1.5211e+06	1.62767e+06	1.57518e+06	3.31869e+06	5.94884e+06	1.46528e+06	1.7494e+06	4.58603e+06	2.18405e+06	3.04088e+06	1.83203e+06	3.21907e+06	2.32922e+06	2.30542e+06	2.03394e+06	4.97259e+06	4.12206e+06	2.21221e+06	2.23137e+06	2.45369e+06	2.83835e+06	7.24933e+06	3.68277e+06	1.68534e+06	1.89737e+06	4.10794e+06	796480	1.64175e+06	1.26687e+06	1.21581e+06	1.95358e+06	1.858e+06	2.02843e+06	2.23563e+06
Dimethylethanolamine	0.935599			41.3454	90.0918	Organonitrogen compounds	forward	1.87908e+06	1.92941e+06	1.84957e+06	1.67504e+06	1.60735e+06	2.17842e+06	840544	2.18769e+06	2.65033e+06	2.66323e+06	2.4315e+06	1.56468e+06	2.37655e+06	2.60527e+06	2.34414e+06	2.2583e+06	1.88059e+06	1.97354e+06	3.18032e+06	1.37931e+06	1.93262e+06	1.61423e+06	2.74906e+06	1.8269e+06	1.34861e+06	1.66664e+06	2.26782e+06	1.88305e+06	1.51575e+06	2.55614e+06	1.22158e+06	2.43055e+06	1.73578e+06	1.68233e+06	2.58931e+06	2.22714e+06	2.42658e+06	1.95285e+06	2.60143e+06	2.25452e+06	2.14184e+06	2.18141e+06
Trimethylaminoacetone	0.934702			233.93	116.107	Organic oxygen compounds	forward	3.43772e+06	7.10384e+06	3.31242e+06	2.68391e+06	3.39522e+06	2.12794e+06	2.81759e+06	2.55433e+06	3.80154e+06	2.52581e+06	5.68457e+06	4.45271e+06	3.74594e+06	3.75083e+06	2.30781e+06	3.77579e+06	3.09467e+06	4.45953e+06	3.01882e+06	3.62827e+06	3.57252e+06	3.09556e+06	4.92599e+06	4.39657e+06	4.57844e+06	2.82763e+06	4.74429e+06	2.61716e+06	3.23932e+06	4.50034e+06	3.71877e+06	3.59905e+06	2.25519e+06	1.1156e+07	3.17951e+06	5.82479e+06	3.57343e+06	9.98178e+06	2.75995e+06	3.2266e+06	3.99118e+06	4.72292e+06
LysoPE(0:0/18:3(6Z,9Z,12Z))	0.93267			227.201	476.275	Lipids and lipid-like molecules	forward	898177	621542	826755	379914	518297	921890	429679	593087	806827	434050	774997	560219	356950	760384	502537	612764	554520	659279	603646	535922	510372	604599	508672	803473	663898	494626	779281	463404	672842	751501	585253	598432	860859	472576	774721	1.0781e+06	454498	1.25738e+06	810718	362716	413567	537792
Ergothioneine	0.93203			349.446	230.095	Organic acids and derivatives	forward	482612	1.74835e+06	1.2081e+06	52126.8	309736	291356	332294	194150	168813	303843	347558	607546	493978	429688	464866	357967	296481	747840	240821	197139	293271	301042	533037	175432	171556	200485	612749	432295	122510	165707	68303.5	219404	488230	191424	512605	586570	181510	786401	771465	938288	2.33316e+06	903214
Furcelleran	0.931394			233.76	478.196	Phenylpropanoids and polyketides	forward	170939	359138	57203.2	308779	279827	251347	372654	574927	299304	516075	334373	247395	604331	657530	255995	193996	235305	129010	455366	176525	251572	562055	434679	1.06699e+06	248161	221769	906164	382277	206324	500390	177203	548165	230008	229487	494048	441716	286280	404829	253114	458972	287441	315899
Phenylacetylglutamine	0.931203			240.081	265.118	Organic acids and derivatives	forward	1.47657e+07	1.15712e+06	8.19726e+06	4.72301e+06	4.54135e+06	1.00011e+07	3.72658e+06	1.26674e+07	2.29297e+07	1.31484e+07	1.07461e+07	1.88227e+07	4.76163e+06	1.51266e+07	1.33301e+07	509884	4.52947e+06	5.68584e+06	1.5582e+07	6.31605e+06	1.07254e+07	3.28773e+06	2.10651e+07	2.00585e+07	1.68548e+07	5.34435e+06	1.54078e+07	9.11595e+06	1.85661e+07	9.51995e+06	1.33711e+07	8.56166e+06	1.36481e+07	7.39846e+06	1.20525e+07	5.12972e+06	9.37448e+06	3.16858e+06	8.88258e+06	1.00646e+07	4.36142e+06	5.74118e+06
L-Tyrosine	0.930812			323.341	182.081	Organic acids and derivatives	forward	5.15555e+07	6.35941e+07	3.68509e+07	5.25364e+07	3.96115e+07	6.20383e+07	3.53884e+07	7.39008e+06	7.75962e+07	1.25663e+08	4.93293e+07	2.37422e+07	9.05157e+07	1.73568e+08	1.29119e+07	6.3421e+07	5.81386e+07	3.21652e+07	3.30602e+07	2.25232e+07	3.85845e+07	4.45267e+07	4.24864e+07	5.61519e+07	2.7996e+07	6.35288e+07	9.71478e+07	5.06904e+07	3.03403e+07	9.72593e+07	1.82908e+07	6.37132e+07	4.01189e+07	1.93908e+07	6.64259e+07	6.95745e+07	2.79139e+07	5.86651e+07	8.48569e+07	6.02554e+07	4.8105e+07	3.12235e+07
(R)-Dihydromaleimide	0.929826			143.066	100.04	Organoheterocyclic compounds	forward	2.02273e+07	8.86899e+06	9.10908e+06	2.35666e+07	1.60073e+07	1.2656e+07	1.02837e+07	1.14666e+07	2.27625e+07	1.08193e+07	8.54837e+06	6.07865e+06	2.30954e+07	1.37328e+07	2.30508e+07	1.3229e+07	6.43222e+06	1.52162e+07	6.55682e+06	5.08311e+06	1.25638e+07	5.38783e+06	7.3626e+06	2.43152e+07	1.04892e+07	4.79466e+06	1.59638e+07	6.06778e+06	1.59558e+07	1.17821e+07	9.66652e+06	1.45857e+07	2.55944e+06	0	7.07831e+06	4.76524e+06	7.94509e+06	6.27566e+06	1.42658e+07	1.21591e+07	3.54914e+06	2.27649e+06
Isoleucyl-Alanine	0.92937			251.972	203.139	Organic acids and derivatives	forward	411173	555457	590145	367372	761441	461537	1.0499e+06	353627	820154	633177	306371	773942	496688	444961	452770	482059	502578	437539	182276	481243	555147	577848	968291	868539	714931	77406.2	969330	464700	558804	672912	930948	486146	460377	32196.9	266415	309752	263174	423995	456240	239509	389221	1.12097e+06
Norophthalmic acid	0.929295			443.612	276.118	Organic acids and derivatives	forward	239951	807139	1.02665e+06	476381	355608	529955	351385	553180	293970	200322	912734	238974	552162	411260	490655	433723	364068	304936	902482	243008	427790	831426	216157	479927	310653	692621	477356	516553	300901	714796	182914	673206	392476	96983.5	195085	282718	223358	258328	677649	878358	350801	245182
4-Acetylimidazo[4,5-c]pyridine	0.927523			141.869	162.066	Organoheterocyclic compounds	forward	2.29986e+07	1.86868e+07	1.83903e+07	1.91089e+07	2.3626e+07	1.39926e+07	2.06199e+07	2.03343e+07	2.03366e+07	2.28854e+07	2.31032e+07	1.80046e+07	2.02839e+07	1.99184e+07	2.24815e+07	3.06787e+07	2.19335e+07	8.45507e+06	2.44843e+07	2.03227e+07	2.18724e+07	1.99179e+07	1.71011e+07	2.49178e+07	2.29136e+07	2.17708e+07	1.86242e+07	2.36089e+07	2.32634e+07	2.17633e+07	1.90636e+07	2.36888e+07	2.26336e+07	1.69989e+07	1.68905e+07	9.8982e+06	1.28395e+07	2.935e+07	5.87568e+06	1.89018e+07	1.79636e+07	2.07683e+07
Betaine aldehyde	0.92643			233.024	102.092	Organic nitrogen compounds	forward	2.08684e+07	4.01085e+07	2.89553e+07	9.93784e+06	2.13453e+07	1.66935e+07	2.50522e+07	2.10796e+07	2.16968e+07	1.28493e+07	2.58478e+07	1.97433e+07	3.14903e+07	3.89503e+07	9.72334e+06	2.66379e+07	1.61009e+07	1.71096e+07	1.90815e+07	8.25153e+06	2.50887e+07	7.85876e+06	2.0807e+07	2.17291e+07	2.03353e+07	1.94668e+07	2.07343e+07	2.04768e+07	2.28942e+07	1.23963e+07	1.26215e+07	2.82417e+07	3.34409e+07	9.19064e+06	2.49692e+07	2.79686e+07	8.14597e+06	2.98811e+07	2.33349e+07	2.93509e+07	2.19187e+07	7.54485e+06
Lenticin	0.92592			223.469	247.144	Organic acids and derivatives	forward	1.30984e+07	3.43455e+07	2.40904e+07	8.46201e+07	2.71346e+07	1.14969e+08	2.7292e+07	1.58726e+08	2.03892e+07	7.46165e+07	2.28959e+07	2.42512e+07	2.03327e+07	3.43931e+07	2.85842e+07	2.42094e+07	5.54519e+07	8.59218e+06	2.45512e+07	5.23811e+07	3.49639e+07	6.78659e+07	3.89939e+07	8.61136e+07	1.94232e+07	6.64414e+07	4.75957e+07	2.26552e+07	3.79083e+07	2.70922e+07	1.88412e+07	3.97774e+07	1.43672e+08	7.31957e+06	7.48798e+07	1.71905e+08	1.65568e+08	1.94935e+07	7.77589e+07	7.8634e+07	4.55896e+07	9.45721e+07
Pyro-L-glutaminyl-L-glutamine	0.925703			343.933	258.108	Organic acids and derivatives	forward	135971	133999	178347	161733	216023	144372	217133	167068	201693	192288	169814	217209	151625	109207	125335	224366	159658	211872	120532	139939	158105	194959	182733	206547	199844	96449.9	234307	205102	255127	162066	142851	146303	190189	466131	688801	295407	220861	351934	185233	211151	208187	229232
Kanzonol I	0.924981			81.5053	437.235	Phenylpropanoids and polyketides	forward	0	1.07548e+06	1.41378e+06	0	0	0	0	0	0	0	0	0	0	0	0	0	0	0	0	0	0	0	0	0	0	0	0	0	0	0	0	0	2.21443e+06	1.3197e+06	1.22233e+06	1.57917e+06	2.64687e+06	0	1.91938e+06	0	0	0
Beta-Guanidinopropionic acid	0.924142			390.869	132.077	Organic nitrogen compounds	forward	2.00742e+07	1.70576e+07	1.35984e+07	1.25318e+07	7.78119e+06	1.83229e+07	1.03519e+07	8.7478e+06	1.73282e+07	2.17503e+07	1.74003e+07	5.71804e+06	1.65615e+07	1.84827e+07	1.35558e+07	1.97391e+07	1.09764e+07	7.10031e+06	1.28201e+07	5.62117e+06	1.32465e+07	1.15555e+07	1.24608e+07	7.39043e+06	6.52926e+06	1.35069e+07	1.5646e+07	4.67934e+07	1.15553e+07	8.09455e+06	6.99869e+06	1.26651e+07	9.11077e+06	2.81946e+06	1.44148e+07	1.52618e+07	2.53479e+07	9.74195e+06	1.83931e+07	1.65082e+07	2.17351e+07	1.30563e+07
Lucyin A	0.924103			109.355	487.339	Lipids and lipid-like molecules	forward	62967.3	400834	735778	492542	318759	576154	387218	1.02917e+06	331096	429153	290174	116875	357948	288651	122017	156838	364735	641793	1.23023e+06	116479	265792	146547	232276	520489	417033	437996	445150	290093	170344	395250	143411	223080	215132	438397	16056	368696	533679	140150	831623	1.04549e+06	296545	656591
L-Aspartic acid	0.923348			434.285	134.045	Organic acids and derivatives	forward	69400.5	3.14899e+06	1.22425e+06	111112	484025	0	235094	0	249844	62700.7	1.70265e+06	323928	449603	248505	63800.4	92169.6	0	2.02345e+06	1.96973e+06	1.66757e+06	214864	1.04612e+06	228422	498664	345717	0	67007.2	129667	622117	1.20601e+06	57541.5	658917	547355	0	722786	1.62697e+06	301108	2.21175e+06	141612	636307	684685	324808
Aminoacetone	0.92232			547.985	74.0606	Organic oxygen compounds	forward	1.20026e+06	1.7289e+06	1.46757e+06	1.25372e+06	1.13796e+06	2.73966e+06	1.07337e+06	1.11618e+06	2.51046e+06	1.30442e+06	1.57381e+06	1.11597e+06	1.80081e+06	1.51465e+06	3.04091e+06	1.13793e+06	1.32503e+06	1.21764e+06	1.42327e+06	1.03898e+06	1.29603e+06	2.8864e+06	1.02677e+06	1.32915e+06	956209	1.42269e+06	1.50622e+06	2.1303e+06	1.42118e+06	1.45687e+06	1.8914e+06	1.57566e+06	1.35699e+06	1.28585e+07	1.32202e+06	1.62883e+06	681135	1.32178e+06	1.35719e+06	1.3415e+06	3.82309e+06	1.19267e+06
Rheidin C	0.922212			262.666	539.117	Benzenoids	forward	353951	257744	112358	360670	382035	139945	465122	319619	295478	443421	406319	560518	385524	469936	427798	167102	354893	360703	412228	650594	147892	514174	286065	290022	590169	326066	597158	430543	422780	594300	588897	495064	316590	251396	403341	243432	318578	270502	281996	349001	440152	409758
Dihydrouracil	0.921695			173.78	115.05	Organoheterocyclic compounds	forward	5.50552e+06	6.65878e+06	5.47549e+06	5.42042e+06	6.80778e+06	6.44605e+06	1.10084e+07	8.49439e+06	6.05552e+06	6.20848e+06	6.50429e+06	6.76349e+06	8.21299e+06	7.18854e+06	5.4e+06	7.46144e+06	6.87781e+06	5.79138e+06	6.52432e+06	7.30253e+06	6.76712e+06	8.04311e+06	5.7739e+06	6.87679e+06	7.26117e+06	9.84668e+06	6.60543e+06	7.93655e+06	9.54442e+06	7.58353e+06	5.44837e+06	7.05132e+06	9.91669e+06	4.18557e+06	6.35943e+06	6.01867e+06	7.301e+06	6.60641e+06	6.96186e+06	6.88795e+06	8.10865e+06	7.55635e+06
5-Aminopentanal	0.920878			261.373	102.092	Organic oxygen compounds	forward	2.01115e+07	1.71991e+07	1.29883e+07	1.99822e+07	1.89801e+07	1.26325e+07	1.61457e+07	1.80029e+07	1.5137e+07	1.59217e+07	1.92578e+07	1.85644e+07	2.35873e+07	2.33157e+07	2.18667e+07	2.5626e+07	1.33229e+07	1.35441e+07	1.42235e+07	1.48662e+07	2.27134e+07	1.67292e+07	1.3766e+07	1.71795e+07	1.15199e+07	1.56512e+07	2.10459e+07	1.91079e+07	1.82412e+07	1.61685e+07	1.03225e+07	1.97612e+07	1.59933e+07	5.53038e+06	1.58475e+07	1.97869e+07	6.27042e+06	2.19966e+07	1.92176e+07	2.29141e+07	1.78164e+07	1.95977e+07
Pentanenitrile	0.920479			382.499	84.0813	Organonitrogen compounds	forward	9.53874e+06	1.43709e+07	8.41794e+06	1.0847e+07	1.17868e+07	8.19672e+06	1.03858e+07	4.24323e+07	8.78484e+06	1.05018e+07	9.01853e+06	8.98507e+06	1.18591e+07	1.0592e+07	7.90552e+06	1.21607e+07	9.99884e+06	8.41187e+06	6.061e+06	1.10104e+07	1.20251e+07	8.5491e+06	1.00513e+07	9.91073e+06	1.23379e+07	9.64599e+06	9.36947e+06	9.89982e+06	9.05605e+06	8.62231e+06	9.94473e+06	1.02243e+07	1.00465e+07	8.40043e+06	9.65307e+06	8.5471e+06	5.62969e+06	8.75203e+06	1.02779e+07	6.54958e+06	8.32089e+06	8.60881e+06
gamma-Aminobutyric acid	0.918068			321.052	104.071	Organic acids and derivatives	forward	5.28249e+07	3.25902e+08	1.66546e+08	5.58617e+07	7.39946e+07	9.08865e+07	7.57702e+07	4.34477e+07	7.43748e+07	7.00777e+07	1.25164e+08	7.53429e+07	6.97091e+07	4.47154e+07	5.00051e+07	6.84262e+07	1.14218e+08	2.02666e+08	1.40423e+08	1.42089e+08	6.64177e+07	1.21804e+08	8.93036e+07	1.09311e+08	6.8521e+07	5.38986e+07	6.53352e+07	1.1021e+08	6.78001e+07	1.33913e+08	3.56156e+07	8.20075e+07	8.28257e+07	1.12584e+08	8.34156e+07	1.24827e+08	1.21888e+08	2.30777e+08	1.18517e+08	1.47869e+08	1.83422e+08	1.02332e+08
5-Hydroxy-L-tryptophan	0.917506			51.8558	221.092	Organoheterocyclic compounds	forward	6.31644e+06	5.76461e+06	7.86626e+06	6.60682e+06	8.22873e+06	5.30925e+06	8.78807e+06	9.69684e+06	5.19745e+06	5.60928e+06	6.56066e+06	8.84995e+06	6.79319e+06	7.30637e+06	8.20471e+06	7.90281e+06	6.29249e+06	5.87896e+06	6.85058e+06	8.54518e+06	6.37296e+06	9.74045e+06	4.96014e+06	7.8539e+06	9.97374e+06	9.50167e+06	1.02511e+07	1.8855e+07	8.01566e+06	9.86018e+06	6.78134e+06	9.80658e+06	6.69574e+06	1.14307e+07	6.80575e+06	5.67025e+06	4.78907e+06	6.53489e+06	5.49005e+06	5.1723e+06	5.0788e+06	5.69209e+06
Linoleamide	0.916982			34.5722	280.263	Lipids and lipid-like molecules	forward	7.69183e+06	6.59544e+06	8.89993e+06	813883	1.04448e+07	1.20657e+07	1.44027e+07	1.04941e+07	1.28335e+06	1.56776e+06	1.02041e+07	6.31095e+06	3.02331e+06	1.23349e+06	7.42212e+06	9.9531e+06	9.61098e+06	4.43721e+06	3.22473e+07	1.03352e+07	1.79841e+07	1.00202e+07	6.0416e+06	1.227e+07	2.39455e+06	8.07783e+06	4.59403e+06	8.90976e+06	6.48151e+06	6.26553e+06	1.71531e+07	1.00963e+07	9.24915e+06	1.97168e+06	5.25517e+06	1.33919e+07	1.12993e+07	4.84811e+06	1.1703e+07	7.04295e+06	9.46727e+06	5.58602e+06
Metenamine	0.915086			317.325	141.113	Organoheterocyclic compounds	forward	9.15735e+07	1.14748e+08	2.2334e+08	2.46208e+08	1.20129e+08	9.20558e+07	1.81881e+08	1.7599e+08	1.45526e+08	3.16053e+08	1.59267e+08	1.40065e+08	9.58587e+07	8.97046e+07	8.34602e+07	3.27051e+08	3.04704e+08	1.39387e+08	2.04932e+08	1.02089e+08	2.08635e+08	2.02549e+08	1.80855e+08	2.44181e+08	1.67831e+08	9.35643e+07	1.54419e+08	1.05638e+08	2.02367e+08	1.23534e+08	1.45801e+08	2.37605e+08	1.31337e+08	9.96801e+07	8.69539e+07	1.27676e+08	1.20538e+08	3.17089e+07	2.33486e+08	1.37361e+08	1.94368e+08	8.62266e+07
Leucyl-phenylalanine	0.91498			192.826	279.17	Organic acids and derivatives	forward	909530	2.1258e+06	2.7727e+06	812661	1.35894e+06	1.17089e+06	2.67035e+06	1.09668e+06	1.73538e+06	900078	1.8251e+06	2.0984e+06	685349	2.17212e+06	840801	3.31616e+06	1.3494e+06	2.44862e+06	2.09894e+06	1.0584e+06	1.56028e+06	2.65273e+06	1.37258e+06	2.34985e+06	2.49715e+06	1.33321e+06	2.11472e+06	1.34419e+06	2.2825e+06	2.26703e+06	2.69801e+06	1.65786e+06	1.8342e+06	1.08299e+06	703416	1.05677e+06	3.50818e+06	1.11671e+06	1.15387e+06	1.85088e+06	1.4982e+06	1.68203e+06
Phytosphingosine	0.914889			61.8905	318.299	Organic nitrogen compounds	forward	692312	620483	583578	652717	548096	726213	546908	674575	676150	665623	717587	686032	709833	658386	911281	845704	573654	646795	626218	682158	610749	655095	578700	652338	637000	623042	721213	690052	615206	597194	638604	762603	704192	512025	510012	712164	743699	483624	616748	493838	520475	689408
Glycerophosphocholine	0.913775			410.376	258.11	Lipids and lipid-like molecules	forward	1.6015e+07	1.16302e+09	3.43755e+08	4.21889e+06	1.90643e+07	1.07925e+07	1.24887e+07	5.91944e+06	1.94492e+07	9.56936e+06	2.659e+08	1.51361e+07	3.02538e+07	1.08653e+07	6.92055e+06	3.10149e+07	7.12422e+06	2.81978e+08	3.60061e+08	1.35427e+08	1.14162e+07	9.38278e+07	1.9187e+07	3.64187e+07	2.22849e+07	1.55613e+07	1.72057e+07	3.00062e+07	2.6072e+07	2.11414e+08	6.52347e+06	6.0465e+07	4.44584e+07	4.35427e+07	3.20948e+07	7.07601e+07	1.4713e+07	5.42342e+08	2.46133e+07	8.86067e+07	3.60583e+07	1.46011e+07
Methoxypyrazine	0.912574			371.696	111.056	Organoheterocyclic compounds	forward	6.02261e+06	2.3019e+06	2.98756e+06	8.55144e+06	7.73364e+06	5.68414e+06	9.02063e+06	6.43182e+06	5.55833e+06	6.62885e+06	3.84879e+06	8.58292e+06	5.29755e+06	7.93202e+06	4.67818e+06	7.23568e+06	7.22928e+06	4.11729e+06	3.74242e+06	5.03539e+06	6.0643e+06	4.17581e+06	5.43151e+06	5.98838e+06	8.23599e+06	8.03078e+06	6.75157e+06	7.25811e+06	6.28023e+06	4.9984e+06	7.37615e+06	5.33352e+06	5.30541e+06	1.63789e+07	5.78647e+06	2.59444e+06	3.79867e+06	2.45496e+06	1.13507e+07	3.84028e+06	4.32261e+06	5.72477e+06
L-Targinine	0.911706			538.091	189.135	Organic acids and derivatives	forward	4.72003e+06	2.81403e+06	3.14704e+06	4.1223e+06	4.27545e+06	3.74235e+06	4.20246e+06	4.02919e+06	3.16807e+06	3.10214e+06	4.66273e+06	2.6961e+06	3.96453e+06	3.20431e+06	3.17242e+06	5.54525e+06	4.399e+06	2.732e+06	2.58182e+06	3.31815e+06	4.0077e+06	3.16037e+06	2.58078e+06	3.41789e+06	2.8067e+06	3.60443e+06	2.10402e+06	4.11738e+06	3.36944e+06	4.56776e+06	2.25148e+06	3.04518e+06	2.58711e+06	2.37298e+06	2.98649e+06	4.43727e+06	1.33524e+06	3.4646e+06	2.59835e+06	3.52945e+06	2.79437e+06	3.27271e+06
2-Deoxybrassinolide	0.91035			108.897	465.357	Lipids and lipid-like molecules	forward	379167	1.9711e+06	2.06561e+06	1.60886e+06	1.23534e+06	1.6628e+06	1.76121e+06	2.46694e+06	1.36815e+06	1.3606e+06	1.58245e+06	1.24242e+06	954879	1.36909e+06	1.20827e+06	599374	2.04271e+06	2.36245e+06	2.47282e+06	700465	2.15336e+06	703670	1.42165e+06	1.88554e+06	2.05408e+06	1.95318e+06	2.68269e+06	1.90962e+06	1.12543e+06	2.1941e+06	1.07366e+06	1.60941e+06	1.0115e+06	1.60701e+06	469173	1.28027e+06	2.16052e+06	1.07326e+06	2.7967e+06	2.6703e+06	1.42559e+06	2.61082e+06
1-(5Z,8Z,11Z,14Z-eicosatetraenoyl)-sn-glycero-3-phosphate	0.908793			221.958	459.248	Lipids and lipid-like molecules	forward	1.21581e+06	1.53787e+06	1.25827e+06	1.11677e+06	1.10825e+06	1.19929e+06	1.33126e+06	1.21835e+06	1.23146e+06	970302	1.12345e+06	1.48665e+06	1.17687e+06	1.06162e+06	1.07082e+06	1.3463e+06	1.21995e+06	1.45081e+06	1.28669e+06	1.01969e+06	1.23493e+06	1.26473e+06	1.24104e+06	922512	779373	361396	1.18526e+06	969072	1.39735e+06	919282	1.39483e+06	666763	1.10923e+06	908039	901227	1.31973e+06	1.42967e+06	1.32973e+06	1.26978e+06	1.3469e+06	1.20241e+06	1.24841e+06
Menadione	0.90736			24.316	173.06	Benzenoids	forward	133518	839359	1.1639e+06	259904	1.98576e+06	3.69944e+06	1.04216e+06	646270	1.56303e+06	1.53971e+06	539518	4.95277e+06	1.45132e+06	2.70664e+06	481794	161536	2.22137e+06	702374	1.17926e+06	551558	923186	1.03876e+07	3.63534e+06	2.47254e+06	2.00088e+06	778136	2.22486e+06	1.25107e+06	997021	931142	713193	160736	1.1662e+06	216343	669967	1.01293e+06	182347	576673	1.5394e+06	845463	336866	718584
D-1-Piperideine-2-carboxylic acid	0.905395			453.644	128.071	Organoheterocyclic compounds	forward	4.62475e+07	7.86771e+07	3.87474e+07	7.76465e+07	1.4862e+08	7.41371e+07	3.52116e+07	5.96131e+07	3.30367e+07	3.5966e+07	6.32089e+07	4.1624e+07	4.41752e+07	6.83485e+07	2.96009e+07	4.40058e+07	3.6404e+07	3.76379e+07	8.88139e+07	3.31405e+07	3.9709e+07	5.44021e+07	2.87829e+07	3.05019e+07	6.59778e+07	6.03396e+07	4.49299e+07	4.16314e+07	3.65722e+07	4.89088e+07	4.5728e+07	3.33363e+07	4.56391e+07	2.10695e+07	6.2252e+07	9.00971e+07	3.29729e+07	4.81488e+07	3.91129e+07	8.63421e+07	3.15153e+07	4.25031e+07
Tsugaric acid C	0.904861			107.506	515.371	Lipids and lipid-like molecules	forward	58429.6	765707	563340	571938	246006	612297	375841	773938	364405	526160	378596	58724.1	261108	419580	179407	117080	429532	526290	649067	0	210628	57820.2	75585.3	292414	462415	542950	571965	289311	114273	543269	142694	274967	141834	284850	37807.9	375954	521745	254673	706402	465445	392232	442675
alpha,alpha-Dimethylanisalacetone	0.90186			32.3097	205.122	Phenylpropanoids and polyketides	forward	615126	478497	1.55074e+06	351498	388445	786849	601105	298489	595036	595680	325757	660294	640291	527278	688184	1.86699e+06	531308	559799	588241	490251	657462	378845	709011	504892	659260	962377	801974	344997	451342	600280	531266	469584	388939	791339	1.02311e+06	1.19932e+06	990282	925761	974354	1.10449e+06	579170	582063
Theaspirone A	0.899357			596.082	209.153	Organic oxygen compounds	forward	6.85487e+06	6.52911e+06	5.35945e+06	7.43232e+06	1.15592e+07	5.36789e+06	5.92229e+06	9.39837e+06	5.69299e+06	9.22649e+06	6.52558e+06	5.98324e+06	6.77164e+06	5.93186e+06	1.16562e+07	6.26435e+06	7.21849e+06	6.97851e+06	6.4027e+06	4.86624e+06	6.38263e+06	6.76484e+06	9.97723e+06	6.63736e+06	8.75339e+06	6.09209e+06	6.65367e+06	7.64144e+06	7.37481e+06	6.74157e+06	4.36958e+06	5.92237e+06	6.10996e+06	3.01307e+06	6.94245e+06	5.40795e+06	1.47192e+07	6.61225e+06	6.41772e+06	6.76872e+06	6.10786e+06	6.30612e+06
Apo-10'-violaxanthal	0.897752			190.266	409.273	Lipids and lipid-like molecules	forward	259860	564844	412161	123099	263580	805599	597142	375107	306087	550898	503804	574425	323675	636941	371804	161791	553788	589283	296075	453581	542499	316787	843809	660265	533010	529026	279989	647369	639184	586415	387240	245710	1.28929e+06	160427	388772	311384	503114	426855	478253	691985	289160	481354
Patuletin 3-gentiobioside	0.896006			281.725	657.163	Phenylpropanoids and polyketides	forward	437696	283971	61364	695848	793013	371995	722531	452523	596007	658586	717223	852627	537289	748911	446067	51411.5	545748	632509	500190	908572	512754	506028	599721	354217	527738	339645	752620	754718	410583	626725	772387	559808	488329	469016	395518	209914	400429	466512	634327	640420	684458	682552
3-Hydroxyisovalerylcarnitine	0.891706			328.901	262.164	Lipids and lipid-like molecules	forward	2.8404e+06	1.08958e+07	5.04269e+06	1.23937e+07	7.54891e+06	3.42278e+06	4.50618e+06	2.88392e+06	2.35743e+06	3.23937e+06	5.31557e+06	3.44722e+06	4.27045e+06	4.47835e+06	3.10684e+06	4.81545e+06	3.19389e+06	3.71695e+06	3.47135e+06	4.19223e+06	3.08275e+06	1.01467e+07	3.57416e+06	3.24167e+06	2.67851e+06	2.72647e+06	5.06634e+06	4.23572e+06	3.13126e+06	5.59535e+06	2.46884e+06	3.39107e+06	2.10306e+06	3.29532e+06	4.99624e+06	6.32486e+06	4.94613e+06	6.7346e+06	3.80227e+06	6.11728e+06	5.80607e+06	5.76234e+06
Alpha-dimorphecolic acid	0.891695			106.942	279.231	Lipids and lipid-like molecules	forward	3.77361e+06	2.06825e+07	1.20289e+07	1.28987e+07	6.92779e+06	1.04682e+07	1.22209e+07	1.33236e+07	1.36613e+07	1.20933e+07	1.6262e+07	5.47746e+06	1.09668e+07	1.0595e+07	7.10231e+06	6.49015e+06	1.5604e+07	1.86218e+07	1.8652e+07	1.09798e+07	1.13368e+07	5.83825e+06	1.26371e+07	9.07391e+06	1.11956e+07	1.543e+07	1.66865e+07	1.48507e+07	7.63524e+06	1.35004e+07	8.78134e+06	9.50245e+06	4.13021e+06	9.71281e+06	6.11331e+06	1.13209e+07	4.08784e+07	9.92477e+06	1.975e+07	2.6531e+07	1.01516e+07	1.95186e+07
2-Piperidinone	0.891202			440.496	100.087	Organoheterocyclic compounds	forward	4.88844e+06	9.13445e+06	8.81096e+06	1.04299e+07	1.37028e+07	7.81103e+06	1.24154e+07	1.01244e+07	9.88506e+06	1.101e+07	1.07565e+07	1.06973e+07	1.1929e+07	1.14187e+07	9.45813e+06	1.30012e+07	9.5783e+06	1.03743e+07	8.34056e+06	1.07915e+07	1.06043e+07	9.01765e+06	9.53825e+06	1.03137e+07	1.16139e+07	1.04041e+07	1.06042e+07	1.10028e+07	1.17648e+07	1.11353e+07	1.04003e+07	1.05572e+07	1.03903e+07	1.15787e+07	1.00952e+07	9.1888e+06	7.35221e+06	1.20321e+07	1.18297e+07	9.34446e+06	8.7181e+06	1.13919e+07
Ornithine	0.890661			552.859	133.097	Organic acids and derivatives	forward	9.95142e+06	5.1092e+06	1.29518e+07	9.03763e+06	1.49232e+07	9.06232e+06	1.38921e+07	8.51569e+06	6.82797e+06	1.03475e+07	1.13835e+07	9.04275e+06	8.43497e+06	1.0679e+07	1.11375e+07	1.04841e+07	7.66778e+06	9.35946e+06	9.96185e+06	8.56356e+06	1.0318e+07	1.25986e+07	6.29361e+06	7.73929e+06	1.16285e+07	1.05506e+07	7.71901e+06	1.11454e+07	1.39701e+07	1.18449e+07	7.61304e+06	1.37261e+07	1.08515e+07	8.617e+06	8.90516e+06	1.17305e+07	7.13583e+06	9.30735e+06	7.90263e+06	1.03913e+07	7.31928e+06	9.17084e+06
N-Acetylhistidine	0.890185			331.226	198.087	Organic acids and derivatives	forward	3.65774e+06	1.97773e+06	2.2856e+06	2.29203e+06	2.14725e+06	5.05786e+06	3.48816e+06	3.57023e+06	6.0742e+06	4.86549e+06	3.7614e+06	3.11188e+06	4.74464e+06	3.89569e+06	2.42702e+06	2.59952e+06	3.23074e+06	4.33232e+06	2.28253e+06	4.74247e+06	3.02735e+06	2.19313e+06	973755	2.34861e+06	3.72425e+06	1.54563e+06	3.77576e+06	4.63594e+06	2.91234e+06	1.6744e+06	2.9018e+06	2.81544e+06	3.68206e+06	2.74299e+06	2.75541e+06	6.08669e+06	8.84681e+06	2.75058e+06	5.95883e+06	3.67475e+06	1.27497e+07	3.66003e+06
Methyl glucosinolate	0.881892			96.0316	334.028	Organooxygen compounds	forward	851057	0	439208	32406.4	497096	0	372926	0	499748	194067	556792	392568	10710.2	402486	750020	676527	555283	389234	1.04537e+06	474551	607668	712247	487881	411131	226683	631478	311933	585729	593782	0	310653	582025	521310	0	547683	574516	115796	545951	0	962427	597211	666472
Millefin	0.881803			597.543	351.177	Lipids and lipid-like molecules	forward	939488	1.0235e+06	1.06866e+06	1.43342e+06	830038	1.52011e+06	951401	1.25422e+06	711403	1.29736e+06	893275	742002	922017	1.49259e+06	908313	1.26851e+06	1.05138e+06	1.25252e+06	847271	1.15795e+06	945848	1.44674e+06	1.08339e+06	1.47311e+06	851650	901508	677746	962416	1.07537e+06	1.42474e+06	445726	1.3247e+06	870961	252354	1.47034e+06	1.18646e+06	1.26175e+06	1.00567e+06	798759	817741	1.2168e+06	1.40359e+06
Piperidine	0.879265			44.6981	86.0969	Organoheterocyclic compounds	forward	2.8842e+07	2.54968e+07	1.84103e+07	7.45762e+08	2.25382e+07	2.7727e+07	3.4988e+07	5.14575e+07	4.0607e+07	3.32745e+07	2.72004e+07	4.06785e+07	2.33612e+07	5.2857e+07	2.50447e+07	1.49964e+07	2.68592e+07	4.35027e+07	1.88805e+07	2.66925e+07	1.96583e+07	2.34839e+07	3.16909e+07	3.81489e+07	2.32595e+07	1.87298e+07	1.74814e+07	1.20632e+07	2.83541e+07	2.55698e+07	5.51962e+07	1.13381e+07	2.58663e+07	1.281e+07	2.24654e+07	2.46314e+07	1.06886e+07	3.9834e+07	3.95504e+07	1.8844e+07	4.83419e+07	2.17323e+07
2'-Hydroxyacetophenone	0.879205			26.5813	137.06	Benzenoids	forward	5.37762e+06	1.96529e+07	3.66469e+07	9.74987e+06	2.84889e+07	2.86748e+07	2.59399e+07	1.30483e+07	2.89053e+07	3.99694e+07	1.05069e+07	4.86521e+07	2.32062e+07	4.06929e+07	1.5346e+07	1.41776e+07	2.62849e+07	1.09153e+07	2.47541e+07	1.80949e+07	3.4898e+07	7.31797e+07	5.06913e+07	3.42393e+07	4.09107e+07	1.78818e+07	2.26283e+07	1.66323e+07	2.84397e+07	2.06994e+07	2.41758e+07	8.12083e+06	3.10571e+07	1.0501e+07	8.55836e+06	3.03211e+07	4.32089e+06	1.71978e+07	7.30948e+07	2.58226e+07	2.71791e+07	3.63435e+07
N-Methylnicotinium	0.878259			425.898	177.139	Organoheterocyclic compounds	forward	2.54162e+06	1.68249e+06	1.64091e+06	1.9663e+06	1.2692e+06	1.62538e+06	1.4193e+06	2.12096e+06	1.83783e+06	2.2785e+06	1.69075e+06	1.65244e+06	1.52483e+06	1.3548e+06	2.06563e+06	1.61157e+06	2.06739e+06	1.59843e+06	1.53507e+06	4.86824e+06	1.37187e+06	1.28632e+06	1.26458e+06	1.81325e+06	1.97802e+06	1.62578e+06	3.4981e+06	1.57253e+06	1.56179e+06	1.2885e+06	1.74935e+06	3.66792e+06	1.89161e+06	1.47033e+06	1.93528e+06	1.46941e+06	1.96253e+06	1.26874e+06	1.86185e+06	1.8652e+06	2.18383e+06	1.85506e+06
Valyl-Lysine	0.877782			571.436	246.181	Organic acids and derivatives	forward	1.6442e+06	3.23298e+06	4.21553e+06	1.25536e+06	1.18545e+06	1.69137e+06	1.44815e+06	1.2345e+06	1.29152e+06	1.32068e+06	4.68888e+06	1.12746e+06	1.57365e+06	1.06597e+06	818525	2.86983e+06	1.14215e+06	2.14539e+06	2.79986e+06	1.46398e+06	1.15581e+06	1.70416e+06	1.06126e+06	1.2118e+06	1.37856e+06	3.23075e+06	2.63584e+06	2.01235e+06	1.33297e+06	1.86119e+06	978155	2.07342e+06	1.89006e+06	2.03026e+06	2.05622e+06	3.51062e+06	1.74836e+06	2.56957e+06	919167	2.19612e+06	1.26955e+06	1.20889e+06
L-prolyl-L-proline	0.876587			435.222	213.123	Organic acids and derivatives	forward	2.78848e+06	2.83216e+06	2.90928e+06	2.25936e+06	2.50219e+06	787587	3.36387e+06	862819	2.76845e+06	2.04672e+06	3.22078e+06	2.3478e+06	2.61589e+06	2.34471e+06	2.10564e+06	2.93251e+06	1.53434e+06	1.66228e+06	2.00536e+06	1.98056e+06	886898	3.15551e+06	1.96268e+06	1.4984e+06	2.5093e+06	1.33546e+06	4.27008e+06	2.22002e+06	2.75828e+06	4.27062e+06	1.68077e+06	2.68049e+06	2.85231e+06	208797	376729	4.1629e+06	2.96988e+06	1.19526e+06	2.58786e+06	2.44316e+06	1.37433e+06	1.68499e+06
Serylalanine	0.875834			344.201	177.087	Organic acids and derivatives	forward	3.22269e+06	2.84514e+06	2.98581e+06	2.84024e+06	2.50473e+06	2.40208e+06	1.94041e+06	1.95551e+06	2.29567e+06	2.25723e+06	1.52852e+06	1.58617e+06	8.44035e+06	2.22157e+06	2.14409e+06	1.36415e+06	2.45288e+06	2.05415e+06	1.18447e+06	1.98328e+06	2.37928e+06	1.89154e+06	3.12593e+06	2.87347e+06	1.73811e+06	1.68097e+06	2.13918e+06	2.06608e+06	2.1181e+06	3.66574e+06	1.78697e+06	1.63066e+06	1.45739e+06	804955	897940	808892	1.32557e+06	904821	2.44234e+06	1.30418e+06	1.2536e+06	3.24616e+06
Demethylated antipyrine	0.874689			101.748	175.087	Organoheterocyclic compounds	forward	1.33523e+07	1.13676e+07	1.55628e+07	6.48626e+06	1.45154e+07	8.71881e+06	1.32439e+07	1.17862e+07	6.172e+06	1.10656e+07	1.54812e+07	1.89031e+07	1.17159e+07	1.4271e+07	1.39188e+07	2.05604e+07	1.25296e+07	1.20921e+07	1.37068e+07	1.60896e+07	2.25893e+07	9.44995e+06	1.80794e+07	1.30903e+07	1.40185e+07	1.25332e+07	1.69855e+07	1.24288e+07	1.52058e+07	1.38317e+07	1.44061e+07	1.82115e+07	1.45083e+07	1.01441e+07	1.22224e+07	1.17075e+07	5.21608e+06	1.75507e+07	1.92709e+07	1.2046e+07	1.04684e+07	1.13385e+07
Prolyl-Arginine	0.873808			479.942	272.171	Organic acids and derivatives	forward	233325	207579	84289.8	545270	99660.2	309038	84809.2	159385	67735.2	59702.6	124705	28359.4	1.17914e+06	80268.9	320009	74298.8	264054	56709.5	61860.5	73988.8	133708	103785	79974.1	31410.4	43812.3	59903.9	120687	83970.3	106247	159309	36368.2	53910.5	94733.6	0	12527.8	87445.8	63514.7	85535.9	279657	71633.7	7343.48	45570.9
7,8-Dehydro-beta-micropteroxanthin	0.871601			187.765	395.293	Lipids and lipid-like molecules	forward	1.05799e+06	2.79476e+06	1.43649e+06	553777	871217	2.75787e+06	1.94443e+06	1.2221e+06	1.17495e+06	1.85712e+06	1.6158e+06	3.09546e+06	1.12482e+06	3.51917e+06	1.47844e+06	1.05624e+06	1.1318e+06	1.3503e+06	1.28655e+06	1.19372e+06	1.76838e+06	1.09013e+06	3.30283e+06	1.45731e+06	1.47596e+06	2.69933e+06	1.32755e+06	1.59629e+06	2.34481e+06	1.2199e+06	1.34738e+06	718651	1.78534e+06	741334	1.21983e+06	676530	812885	1.04041e+06	1.34146e+06	1.94587e+06	564076	1.00295e+06
Thelephoric acid	0.866641			452.43	353.026	Organoheterocyclic compounds	forward	0	48090.1	0	0	0	0	0	5068.84	0	0	0	0	0	0	0	34750	0	0	0	0	0	0	0	5081.58	0	0	21300.7	0	0	0	0	6812.83	0	16733	9333.65	23556.2	0	0	0	0	0	0
SM(d18:1/16:0)	0.866163			207.312	703.572	Lipids and lipid-like molecules	forward	7.74419e+08	8.58259e+08	7.70314e+08	7.15866e+08	8.08083e+08	7.77522e+08	6.74477e+08	6.37657e+08	8.78279e+08	6.00659e+08	8.55992e+08	7.72478e+08	6.61572e+08	8.19084e+08	7.39115e+08	7.29554e+08	7.75115e+08	8.34229e+08	7.86156e+08	7.35429e+08	7.64378e+08	5.54964e+08	8.18173e+08	6.06157e+08	5.06751e+08	4.37788e+08	7.52302e+08	5.93583e+08	5.28496e+08	5.10022e+08	8.43162e+08	6.36967e+08	7.32957e+08	6.33296e+08	9.84396e+08	9.07133e+08	6.46426e+08	7.93294e+08	9.03094e+08	7.17047e+08	8.04591e+08	7.99865e+08
4-Amino-2-methylenebutanoic acid	0.860557			97.7964	116.071	Organic acids and derivatives	forward	3.9558e+06	7.22845e+06	2.61243e+06	3.40422e+06	2.26303e+06	2.3992e+06	2.11608e+06	3.94841e+06	3.79425e+06	6.36801e+06	2.63986e+06	2.97918e+06	5.34085e+06	3.83505e+06	3.4037e+06	5.93702e+06	5.96759e+06	1.06788e+07	3.84046e+06	2.69053e+06	2.0761e+06	3.90354e+06	6.56807e+06	2.2799e+06	3.30369e+06	1.08977e+07	1.18895e+07	5.40534e+06	2.53387e+06	2.50228e+06	4.32943e+06	2.06349e+06	2.77175e+06	5.96566e+07	3.57307e+06	7.23659e+06	8.78732e+06	7.75818e+06	2.91636e+06	8.87089e+06	7.10618e+06	3.14388e+06
2-Methylpyrrole	0.859702			435.447	82.0657	Organoheterocyclic compounds	forward	2.06927e+06	1.24252e+06	2.84504e+06	1.99504e+06	2.21078e+06	1.29989e+06	1.90439e+06	1.63306e+06	1.53386e+06	1.80897e+06	1.83788e+06	1.6158e+06	7.24617e+06	1.99427e+06	1.49258e+06	1.93146e+06	1.89028e+06	1.55725e+06	1.43277e+06	1.19066e+06	1.95802e+06	1.87335e+06	1.57292e+06	1.55616e+06	1.76481e+06	1.42263e+06	1.60005e+06	1.40689e+06	1.67017e+06	5.7019e+06	1.01995e+06	1.73094e+06	1.79293e+06	749086	3.34482e+06	1.82289e+06	3.51933e+06	2.01591e+06	2.20138e+06	1.67796e+06	1.41698e+06	1.58861e+06
Isobutyric acid	0.859265			56.0592	89.0602	Organic acids and derivatives	forward	1.86624e+06	2.60956e+06	3.26579e+06	4.58478e+06	2.09382e+06	2.22233e+06	2.16001e+06	3.08464e+06	1.86443e+06	4.23199e+06	4.66601e+06	1.6905e+07	2.35575e+07	1.86123e+07	3.45945e+06	2.40112e+06	2.52531e+06	1.84613e+07	2.11581e+06	1.78908e+06	2.80591e+06	2.93678e+06	2.02019e+07	2.22529e+06	1.90071e+07	4.44428e+06	916024	2.51147e+06	2.09701e+07	2.29516e+07	2.00025e+06	2.1863e+06	2.58059e+06	2.41004e+07	1.58909e+07	1.83441e+07	4.74371e+06	1.38984e+06	3.18232e+06	4.78452e+06	1.60032e+06	3.89466e+06
3-Dehydroteasterone	0.858301			107.457	447.346	Lipids and lipid-like molecules	forward	617243	2.73023e+06	2.53365e+06	1.87733e+06	1.72605e+06	2.58593e+06	2.08917e+06	6.25884e+06	2.133e+06	1.90919e+06	1.70416e+06	1.60496e+06	1.09981e+06	1.77277e+06	1.15963e+06	947788	2.32562e+06	2.83115e+06	3.73293e+06	1.06607e+06	1.56897e+06	1.36122e+06	1.98405e+06	2.36811e+06	2.69363e+06	2.41863e+06	3.3354e+06	2.309e+06	1.26619e+06	1.89841e+06	1.70786e+06	1.69464e+06	901429	1.84123e+06	765633	1.56902e+06	2.9428e+06	1.14956e+06	3.46277e+06	3.36382e+06	1.61603e+06	4.25065e+06
Ceanothine E	0.856001			105.193	569.314	Organic acids and derivatives	forward	0	722262	652042	0	0	0	0	0	0	0	0	0	0	0	0	0	0	0	0	0	0	0	0	0	0	0	0	0	0	0	0	0	837664	455175	713768	407866	1.61956e+06	0	1.20634e+06	0	0	0
3-Indoleacetonitrile	0.853748			50.4973	157.076	Organoheterocyclic compounds	forward	6.00911e+06	7.54868e+06	6.61983e+06	8.36828e+06	5.8679e+06	3.63599e+06	6.22561e+06	7.58031e+06	6.29986e+06	4.23965e+06	6.92013e+06	6.93307e+06	5.87553e+06	9.30257e+06	6.3173e+06	7.11556e+06	5.08882e+06	4.92222e+06	5.23841e+06	1.02915e+07	5.56139e+06	6.87839e+06	4.24128e+06	7.24877e+06	8.47774e+06	8.02042e+06	8.10381e+06	8.27455e+06	7.19055e+06	7.15598e+06	4.67788e+06	8.37776e+06	6.35926e+06	1.27138e+07	5.41623e+06	3.37404e+06	5.13888e+06	5.72539e+06	5.84856e+06	3.77867e+06	3.5329e+06	3.60739e+06
1-Phenyl-1,3-docosanedione	0.849844			138.506	415.356	Organic oxygen compounds	forward	651885	2.00041e+06	1.71883e+06	1.25661e+06	1.27415e+06	1.25896e+06	2.04575e+06	2.26838e+06	1.35765e+06	1.87162e+06	2.05676e+06	1.52118e+06	875159	1.503e+06	1.22438e+06	794464	1.5944e+06	1.95537e+06	2.63959e+06	1.25993e+06	2.56614e+06	960655	1.73827e+06	1.81449e+06	1.54479e+06	2.52598e+06	2.16527e+06	1.80333e+06	1.26998e+06	3.04119e+06	1.50578e+06	1.30433e+06	522355	1.56438e+06	668483	1.61953e+06	4.80763e+06	1.03408e+06	2.1686e+06	3.01602e+06	1.93718e+06	2.3948e+06
Triethanolamine	0.844761			155.894	150.112	Organonitrogen compounds	forward	1.21156e+06	1.40047e+07	3.23844e+07	989849	865635	636143	922396	979147	1.00666e+06	1.61573e+06	1.05637e+06	770760	1.30893e+06	870196	938554	1.22336e+06	881380	1.02607e+06	787473	1.56929e+06	1.10232e+06	1.2959e+06	875209	1.25463e+06	1.29305e+06	1.07973e+06	733500	1.10515e+06	1.39752e+06	1.18734e+06	2.33028e+06	1.2594e+06	2.51574e+07	1.10435e+07	6.2309e+06	8.93056e+06	5.94705e+07	734078	1.22263e+07	543204	733620	457166
1-Cyano-2-hydroxy-3-butene	0.844102			27.7676	98.0716	Organic oxygen compounds	forward	1.11333e+07	7.89295e+06	8.55321e+06	8.94014e+06	6.28464e+06	9.86705e+06	8.7804e+06	2.15281e+07	2.46616e+07	9.53257e+06	2.54755e+06	7.26133e+06	6.60963e+06	1.28832e+07	8.22959e+06	8.89965e+06	9.01808e+06	6.16066e+06	8.98888e+06	1.08458e+07	8.54125e+06	9.57299e+06	1.3419e+07	6.39973e+06	6.70788e+06	9.05165e+06	8.87235e+06	3.44517e+06	1.97186e+07	9.03322e+06	8.94996e+06	9.68396e+06	1.00851e+07	3.23229e+07	7.77946e+06	5.65325e+06	8.2775e+06	9.47303e+06	1.12493e+07	7.35618e+06	8.11761e+06	1.27516e+07
Daidzein	0.843788			25.4336	255.065	Phenylpropanoids and polyketides	forward	0	119346	43744.5	19332.1	13027.5	520306	251906	449987	98786.6	21690.5	54804.3	14822.8	112357	142495	29197.5	8691.07	142352	189439	153247	0	55041.8	6419.28	247791	134574	12960.1	593229	256860	451053	11837	143156	18065.5	391557	891187	347311	783545	69459.2	2.69244e+06	186120	71481.8	186297	2.23395e+06	57502.2
7a-Hydroxy-cholestene-3-one	0.843703			202.723	401.345	Lipids and lipid-like molecules	forward	6.86274e+06	8.0003e+06	1.03506e+07	7.49403e+06	3.63038e+06	6.92613e+06	6.85505e+06	4.69252e+06	5.98543e+06	7.07235e+06	9.83861e+06	96786.7	5.57299e+06	5.45292e+06	4.85967e+06	9.6967e+06	3.9018e+06	5.43526e+06	6.63157e+06	4.5809e+06	134506	7.12352e+06	4.73921e+06	5.71893e+06	4.25725e+06	7.64945e+06	7.29529e+06	4.36745e+06	5.97423e+06	5.38973e+06	4.51718e+06	7.02803e+06	6.35102e+06	3.14754e+06	9.24142e+06	9.2041e+06	6.4122e+06	7.48243e+06	1.00586e+07	6.20971e+06	6.0182e+06	7.69158e+06
N-Acetylornithine	0.843625			387.247	175.119	Organic acids and derivatives	forward	924475	782668	2.91818e+06	1.10783e+06	1.20287e+06	6.35324e+06	1.83005e+06	1.19524e+06	561117	1.24602e+06	942990	1.11746e+06	882584	2.28838e+06	1.02101e+06	726245	1.18902e+06	1.59278e+06	706304	554096	920934	2.62563e+06	671177	3.02163e+06	903693	831502	588448	799637	705934	3.42763e+06	1.01273e+06	1.50552e+06	5.15692e+06	503544	998430	5.4315e+06	4.51781e+06	1.21231e+06	5.99746e+06	822424	7.01792e+06	1.14269e+06
4-Oxo-2-nonenal	0.843197			42.4711	155.107	Organic oxygen compounds	forward	2.72504e+06	2.28387e+06	3.61786e+06	3.72415e+06	2.51148e+06	3.29606e+06	2.67263e+06	2.94559e+06	2.20268e+06	2.27155e+06	3.67104e+06	2.21888e+06	1.3794e+06	761469	3.15205e+06	3.60803e+06	3.60903e+06	1.1107e+06	2.3306e+06	3.98593e+06	2.65108e+06	3.52292e+06	3.14087e+06	2.64756e+06	679891	6.29865e+06	1.59786e+06	3.1712e+06	882375	587095	3.45169e+06	3.51771e+06	1.27073e+06	937470	120144	2.31846e+06	2.11775e+06	660312	1.09398e+06	2.25439e+06	1.75516e+06	2.07943e+06
Aminoadipic acid	0.841695			320.291	162.076	Organic acids and derivatives	forward	1.51352e+06	2.04875e+06	1.17632e+06	2.3089e+06	1.3503e+06	2.81841e+06	1.25778e+06	2.13e+06	1.1579e+06	2.22605e+06	759423	1.10912e+06	2.55939e+06	7.52093e+06	3.10832e+06	2.36092e+06	1.47552e+06	850987	361766	1.19673e+06	950286	659986	1.05543e+06	1.22573e+06	1.14029e+06	2.07021e+06	1.74105e+06	886580	988599	1.79404e+06	809391	965265	734531	634744	2.48747e+06	1.94248e+06	600989	883893	1.84324e+06	878559	818859	1.17979e+06
N-Acetyl-a-neuraminic acid	0.840672			383.762	310.113	Organic oxygen compounds	forward	85397.1	1.19859e+07	1.33296e+06	0	70544.3	176355	0	52531.7	485075	247771	1.08336e+06	0	710403	160804	0	152561	0	1.3518e+06	1.37295e+06	404247	73996.2	1.13585e+06	166565	318035	0	0	0	71014.2	61280.1	1.68887e+06	0	247921	210719	211710	315655	781295	90632.2	2.14186e+06	176948	550346	351526	0
5,6,7,8-Tetrahydro-4-methylquinoline	0.840076			211.865	148.112	Organoheterocyclic compounds	forward	0	0	7.01432e+07	0	2.20487e+07	0	2.04723e+07	73947.8	0	0	0	2.83069e+07	0	0	0	0	2.75856e+07	6.83398e+07	0	0	0	0	0	0	58877.9	0	1.08923e+08	0	0	0	5.96527e+07	1.35111e+07	0	114197	0	0	1.13434e+08	0	2.37255e+07	2.40157e+07	0	0
4-Methoxy-5-(3,7,11,15-tetramethyl-2,6,10,14-hexadecatetraenyl)-1,3-benzenediol	0.839633			187.688	413.304	Lipids and lipid-like molecules	forward	356758	720662	678831	266946	343228	924844	857419	550621	563779	663788	778680	961000	423201	1.2847e+06	670704	515820	425579	582074	650427	502860	603958	524810	1.09192e+06	558465	687536	1.25737e+06	602392	743090	834212	576701	660451	430016	920588	444490	513498	352742	372211	472731	786201	920984	484957	565765
Leucyl-Valine	0.836336			214.185	231.17	Organic acids and derivatives	forward	311728	80454.9	133958	484117	309880	192023	755724	303650	152201	377865	124587	337566	100574	138930	409372	31188.9	497798	165287	0	126040	435896	377243	397643	252753	400268	61046	152035	294479	262259	313853	657967	0	0	33924	0	53939.2	73725.7	51270.9	971655	231220	501968	541952
2,3-Butanediol	0.834938			184.297	73.0653	Organic oxygen compounds	forward	1.32543e+06	633548	363372	678982	715738	880410	715147	662575	567122	463255	723904	696466	698622	575872	579093	535811	760116	620120	602723	742110	647177	594126	653774	746032	592907	846200	515046	534997	682644	702587	337295	767269	689745	283588	491356	610810	585181	467899	500269	825417	578282	500054
7,8-Dihydro-3-methylpyrrolo[1,2-a]pyrimidin-2(6H)-one	0.832424			263.894	151.087	Organoheterocyclic compounds	forward	6.98346e+06	4.1602e+06	3.15665e+06	7.08024e+06	7.2255e+06	4.50199e+06	6.7136e+06	6.56716e+06	7.09436e+06	6.91818e+06	5.78285e+06	5.92003e+06	6.24471e+06	6.4492e+06	8.07131e+06	6.17014e+06	8.60414e+06	6.96456e+06	5.04878e+06	7.41123e+06	6.60572e+06	5.26272e+06	6.00382e+06	6.45524e+06	9.66752e+06	6.34833e+06	6.00767e+06	7.17416e+06	7.05865e+06	5.6516e+06	7.12223e+06	6.76098e+06	5.1908e+06	4.60746e+06	5.13721e+06	4.07529e+06	3.60188e+06	6.10987e+06	5.86869e+06	5.24185e+06	5.67438e+06	6.61798e+06
4-Guanidinobutanoic acid	0.832385			383.786	146.092	Organic acids and derivatives	forward	1.41466e+07	1.02541e+07	1.06775e+07	1.05068e+07	1.35511e+07	1.36579e+07	1.37296e+07	1.72807e+07	1.19105e+07	1.40807e+07	9.21859e+06	8.14247e+06	2.19503e+07	1.79463e+07	1.86015e+07	1.44832e+07	1.59552e+07	8.49812e+06	8.53873e+06	7.78472e+06	1.23816e+07	1.35927e+07	1.21119e+07	1.34592e+07	9.53028e+06	1.41263e+07	9.32878e+06	1.11631e+07	1.1848e+07	1.83701e+07	6.29825e+06	1.33682e+07	1.18596e+07	4.08292e+06	1.37625e+07	1.14516e+07	9.00101e+06	8.99684e+06	1.21421e+07	1.30634e+07	1.38502e+07	1.0214e+07
N-[(4-Hydroxy-3-methoxyphenyl)methyl]octanamide	0.831755			231.694	280.19	Benzenoids	forward	526731	545877	558138	595178	614777	607361	595319	518277	630756	553122	375028	569703	562827	738432	572340	559780	550622	589778	763915	583862	629716	566029	544760	628333	560865	498974	656486	542590	462951	543522	491276	618578	570072	510281	572249	394795	543272	470199	1.00769e+06	579172	555014	614826
Ergocalciferol	0.830512			108.015	397.346	Lipids and lipid-like molecules	forward	61689.7	458518	476517	307721	216800	362899	288228	466117	268048	261340	290513	133307	136470	331667	170553	167974	355552	414219	559360	202942	389674	160686	226658	285159	199036	458482	539390	334192	194089	397073	126151	265960	61035.8	228082	45741.5	215607	1.04729e+06	114647	467149	517871	329604	546253
2-Methoxy-3-methylpyrazine	0.830154			179.827	125.071	Organoheterocyclic compounds	forward	1.03093e+07	7.76181e+06	1.71022e+07	2.32903e+06	7.05941e+06	1.53014e+07	6.23594e+06	9.47111e+06	1.94435e+07	4.40826e+06	3.46398e+07	7.23365e+06	1.44787e+07	4.37571e+06	7.668e+06	1.76017e+07	3.20547e+06	2.37167e+07	4.19553e+06	2.73383e+06	3.25019e+07	8.05473e+06	1.47621e+07	5.58309e+06	7.68354e+06	5.05493e+06	2.48528e+07	8.99791e+06	1.5144e+07	3.04617e+07	6.15028e+06	6.4014e+06	8.11487e+06	2.69399e+07	7.03926e+06	2.06313e+07	5.1852e+06	1.1195e+07	7.03779e+06	8.70742e+06	1.15393e+07	3.69886e+06
Valyl-Arginine	0.828063			382.784	274.187	Organic acids and derivatives	forward	2.4925e+06	0	634426	2.81264e+06	2.8555e+06	3.04115e+06	4.74824e+06	1.52118e+06	5.23461e+06	3.01737e+06	1.10603e+06	2.80083e+06	3.30195e+06	4.46279e+06	2.33454e+06	1.72374e+06	2.06513e+06	1.23229e+06	668961	1.35787e+06	2.46729e+06	1.79147e+06	4.33667e+06	4.07239e+06	2.10178e+06	1.44024e+06	2.56044e+06	2.33529e+06	1.95527e+06	3.22753e+06	3.5748e+06	2.07233e+06	1.90296e+06	43421.8	486295	0	1.82607e+06	0	1.48379e+06	1.53647e+06	2.34546e+06	3.17826e+06
2-Methylbutyrylglycine	0.827668			86.511	160.097	Organic acids and derivatives	forward	896006	2.14419e+06	5.14675e+06	906243	960083	2.03497e+06	1.0871e+06	923554	1.08564e+06	3.39422e+06	2.94937e+06	1.77559e+06	923980	1.19254e+06	1.07556e+06	536116	1.26687e+06	412027	662854	1.04659e+06	980411	4.23897e+06	1.96165e+06	2.92291e+06	487963	1.11982e+06	853727	1.03075e+06	1.01085e+06	573596	858282	2.88983e+06	2.44024e+06	1.74296e+06	2.453e+06	1.79195e+07	5.36717e+06	7.75407e+06	8.13868e+06	8.88222e+06	2.95694e+06	2.58152e+06
Asymmetric dimethylarginine	0.826883			595.272	203.15	Organic acids and derivatives	forward	1.00341e+06	809475	790476	775427	1.24755e+06	872615	1.18439e+06	1.32869e+06	890619	783938	1.23349e+06	873117	1.01583e+06	1.06324e+06	713401	974519	743224	781041	818246	1.33339e+06	1.26567e+06	1.20886e+06	753364	931744	935206	1.05815e+06	746201	788145	1.23808e+06	1.54921e+06	1.14274e+06	961888	1.02719e+06	768138	864903	1.03488e+06	1.36708e+06	889707	1.10423e+06	1.02396e+06	976695	1.3748e+06
Delta-Tocopherol	0.824816			100.937	403.356	Lipids and lipid-like molecules	forward	231648	2.13788e+06	1.27889e+06	1.4e+06	1.08239e+06	1.04562e+06	1.45106e+06	1.47063e+06	1.21132e+06	1.02405e+06	809086	1.01978e+06	858419	1.11495e+06	761940	454390	889430	1.32136e+06	1.21529e+06	371972	675780	633516	629502	1.20161e+06	1.34546e+06	1.61297e+06	1.3855e+06	1.02377e+06	482944	1.48286e+06	764910	848496	260393	1.15467e+06	48794.3	1.47689e+06	1.52849e+06	625616	3.08717e+06	2.2508e+06	819995	996194
Mangiferdesmethylursanone	0.824457			48.1316	429.372	Organic oxygen compounds	forward	4.51847e+06	1.88438e+06	5.31129e+06	3.06283e+06	3.44446e+06	2.67076e+06	4.08198e+06	2.73712e+06	3.71742e+06	4.34062e+06	2.84844e+06	3.81485e+06	7.68431e+06	3.6889e+06	6.18556e+06	6.00972e+06	3.35309e+06	2.87339e+06	2.77837e+06	3.25087e+06	2.66599e+06	1.99376e+06	6.1624e+06	3.34842e+06	2.46906e+06	4.9363e+06	6.64109e+06	3.09721e+06	2.95794e+06	5.48018e+06	4.0661e+06	4.56292e+06	1.77457e+06	1.76127e+06	3.56028e+06	1.71348e+06	2.74613e+06	6.35489e+06	3.04697e+06	3.50661e+06	3.36192e+06	3.14199e+06
2-(3,4-Dihydroxybenzoyloxy)-4,6-dihydroxybenzoate	0.823955			233.521	307.043	Phenylpropanoids and polyketides	forward	1.50213e+06	3.51085e+06	7.93681e+06	1.25089e+06	1.84832e+06	1.25551e+06	873624	1.607e+06	5.29607e+06	635371	9.91844e+06	1.24248e+06	1.78131e+06	947208	705321	0	1.36433e+06	1.62417e+07	6.72565e+06	3.38267e+06	1.01037e+06	1.1495e+06	875863	626465	670709	5.41645e+06	4.60017e+06	2.53258e+06	1.18378e+06	3.92718e+06	1.35086e+06	3.63321e+06	206708	2.00626e+06	54263.4	3.30075e+07	944238	3.32618e+07	4.9546e+06	784444	578652	1.07186e+06
5-(16-Heneicosenyl)-1,3-benzenediol	0.823862			73.6944	403.356	Benzenoids	forward	393559	2.30155e+06	1.38236e+06	1.29845e+06	861886	1.05363e+06	1.32552e+06	1.2247e+06	753820	963499	1.45054e+06	1.1333e+06	789227	1.01534e+06	795959	638487	1.5078e+06	2.0182e+06	1.55185e+06	863151	1.68974e+06	664950	1.16771e+06	1.36082e+06	1.79679e+06	702495	1.54888e+06	1.3479e+06	604491	1.16258e+06	1.19634e+06	1.05385e+06	454703	894688	71994	1.4098e+06	1.71113e+06	674857	406451	1.87377e+06	1.10729e+06	1.21604e+06
1-Methylhistidine	0.820375			513.77	170.092	Organic acids and derivatives	forward	3.2302e+07	9.7384e+06	7.30638e+06	1.95996e+07	1.77433e+07	5.97466e+07	4.11159e+07	5.54503e+07	3.92473e+07	1.96493e+07	2.75133e+07	2.03501e+07	1.36812e+07	2.14493e+07	1.72433e+07	1.92642e+07	1.08431e+07	1.76878e+07	1.16039e+07	9.90411e+06	2.07434e+07	1.87957e+07	1.46558e+07	1.7081e+07	1.15481e+07	1.55391e+07	2.28638e+07	2.1417e+07	1.39267e+07	2.97426e+07	6.98386e+06	1.38272e+07	1.33334e+07	1.02668e+07	1.83014e+07	3.11859e+07	1.04168e+07	2.18747e+07	2.15939e+07	1.85704e+07	2.36091e+07	2.56597e+07
alpha-Hydroxytamoxifen	0.819549			439.048	388.23	Phenylpropanoids and polyketides	forward	374719	1.00331e+06	1.33746e+06	66399	688561	426658	758518	203932	1.12316e+06	356273	1.0862e+06	391049	416486	839692	251074	722578	374080	1.21635e+06	1.20108e+06	493178	625575	687894	690304	1.12302e+06	524849	553082	966248	535273	840789	1.25592e+06	596357	1.0875e+06	619224	34892.1	168746	123657	529171	114747	85968.2	888103	551455	812474
p-Synephrine	0.818745			198.634	150.128	Benzenoids	forward	1.03108e+06	893638	735652	1.01006e+06	901916	720497	650830	917196	853140	1.04173e+06	830519	752450	686755	823694	932017	890134	910974	909507	807956	2.18064e+06	819492	876064	687417	947440	989435	869110	890856	947357	731541	943680	2.24512e+06	841802	4.90327e+06	1.42866e+07	652384	1.23008e+06	1.37663e+07	937541	1.15193e+06	5.72761e+06	2.55508e+06	1.08261e+07
L-Kynurenine	0.818452			287.423	209.092	Organic oxygen compounds	forward	6.30814e+06	8.4592e+06	1.26299e+07	6.58474e+06	8.74387e+06	7.68419e+06	9.16031e+06	9.76225e+06	9.11891e+06	8.08642e+06	1.23084e+07	9.43557e+06	8.78347e+06	1.7296e+07	9.15394e+06	9.49149e+06	7.79175e+06	6.01557e+06	9.28035e+06	1.03299e+07	1.00904e+07	1.02103e+07	1.05846e+07	1.20582e+07	7.99825e+06	1.1528e+07	1.84232e+07	1.00418e+07	1.10875e+07	8.27528e+06	8.30037e+06	1.33999e+07	1.29477e+07	4.95322e+06	1.5297e+07	1.15206e+07	5.86183e+06	1.21081e+07	9.78199e+06	8.51378e+06	1.03263e+07	7.67954e+06
1-Naphthaleneacetic acid	0.818441			26.5794	187.075	Benzenoids	forward	448458	1.78735e+06	3.55388e+06	1.21881e+06	3.3568e+06	4.14396e+06	2.98721e+06	1.27907e+06	2.53241e+06	4.69374e+06	1.04254e+06	4.86216e+06	2.25218e+06	4.71874e+06	1.07414e+06	1.1723e+06	2.90159e+06	1.2058e+06	2.33257e+06	1.80365e+06	3.66601e+06	9.53125e+06	5.21963e+06	3.1556e+06	3.85736e+06	2.14324e+06	2.16339e+06	1.69823e+06	2.43653e+06	2.22332e+06	2.00963e+06	695433	2.82974e+06	750914	763160	2.66458e+06	464448	1.91804e+06	6.80903e+06	2.73705e+06	2.47787e+06	3.7362e+06
1H-Indole-2,3-dione	0.816842			48.6309	148.039	Organoheterocyclic compounds	forward	1.06765e+07	7.6656e+06	1.40034e+07	7.6434e+06	1.21755e+07	6.70686e+06	9.80478e+06	1.04527e+07	8.37629e+06	1.36092e+07	9.92487e+06	8.19561e+06	1.50061e+07	7.63624e+06	1.12176e+07	1.2577e+07	1.57256e+07	7.33214e+06	1.19505e+07	1.14621e+07	7.63197e+06	7.87323e+06	7.02055e+06	1.10679e+07	1.01361e+07	1.80433e+07	7.78841e+06	1.21868e+07	8.94051e+06	1.03963e+07	7.93422e+06	1.80952e+07	1.47813e+07	8.66295e+06	6.14037e+06	5.73795e+06	4.8646e+06	1.40059e+07	7.53961e+06	7.57751e+06	2.1177e+07	5.20792e+06
L-Phenylalanine	0.816129			352.494	166.086	Organic acids and derivatives	forward	2.3209e+06	2.57146e+06	2.25769e+06	1.85071e+06	1.45819e+06	1.64291e+06	1.96868e+06	1.59803e+06	1.37256e+06	1.89374e+06	2.109e+06	1.50764e+06	2.19506e+06	1.87633e+06	2.46756e+06	2.45203e+06	1.31901e+06	1.54807e+06	1.47449e+06	1.65243e+06	2.37349e+06	1.9224e+06	2.2641e+06	1.80954e+06	2.59576e+06	1.79603e+06	2.32752e+06	2.2395e+06	1.93565e+06	1.75621e+06	1.58677e+06	2.00119e+06	2.78967e+06	1.77474e+06	1.95838e+06	1.62917e+06	1.12235e+06	2.10458e+06	1.71568e+06	1.7462e+06	1.80482e+06	2.04554e+06
L-Cyclo(alanylglycyl)	0.816112			383.75	129.066	Organoheterocyclic compounds	forward	7.00794e+07	5.44345e+07	6.91921e+07	4.10608e+07	6.95482e+07	1.10351e+08	7.86298e+07	1.12398e+08	1.01326e+08	7.9001e+07	5.91386e+07	9.01389e+07	9.99687e+07	1.04092e+08	7.15235e+07	6.80615e+07	6.39754e+07	4.68154e+07	6.96637e+07	3.13688e+07	7.22236e+07	8.60036e+07	7.97204e+07	7.86473e+07	5.39477e+07	9.24177e+07	7.56425e+07	8.13354e+07	7.58042e+07	1.12357e+08	4.67809e+07	7.57042e+07	9.80344e+07	2.11027e+07	8.6396e+07	1.20409e+08	1.90759e+08	5.33332e+07	1.31437e+08	1.09403e+08	1.919e+08	1.00747e+08
Methylimidazole acetaldehyde	0.81558			102.525	125.071	Organoheterocyclic compounds	forward	3.5153e+07	4.77463e+06	1.26394e+07	3.29187e+06	4.53898e+06	1.04475e+07	4.95966e+06	5.78081e+06	7.9342e+06	3.70633e+06	2.49295e+07	5.86514e+06	8.93403e+06	3.65075e+06	6.55644e+06	1.55343e+07	8.54424e+06	8.87313e+06	1.25574e+07	4.70134e+06	1.80934e+07	5.40906e+06	5.32137e+06	4.68599e+06	6.37307e+06	4.85438e+06	7.8426e+06	1.4056e+07	1.3447e+07	2.41414e+07	6.16361e+06	4.22666e+06	4.86315e+06	1.24228e+07	4.27771e+06	1.02572e+07	6.20424e+06	1.3979e+07	5.26411e+06	5.92264e+06	6.9534e+06	5.3672e+06
N-Cyclopropyl-trans-2-cis-6-nonadienamide	0.813181			48.3275	194.154	Lipids and lipid-like molecules	forward	3.42412e+06	4.11334e+06	3.50195e+06	2.99286e+06	3.23024e+06	3.18737e+06	2.9647e+06	5.7523e+06	3.08551e+06	3.21258e+06	3.10011e+06	3.35972e+06	3.67564e+06	3.03511e+06	3.08003e+06	2.67759e+06	3.17868e+06	3.34346e+06	3.15188e+06	3.38648e+06	3.49319e+06	2.99207e+06	2.96575e+06	2.61989e+06	3.43665e+06	2.89376e+06	3.10891e+06	3.18299e+06	3.31259e+06	3.26618e+06	3.21975e+06	3.45102e+06	3.59408e+06	3.57607e+06	2.92971e+06	3.39435e+06	4.1235e+06	2.23745e+06	3.07261e+06	3.43552e+06	3.33578e+06	5.23034e+06
3-Methylglutarylcarnitine	0.811556			410.433	290.159	Lipids and lipid-like molecules	forward	1.22944e+06	1.29298e+06	531841	3.54999e+06	1.03474e+06	1.10195e+06	754952	2.07383e+06	1.47874e+06	844819	441411	592716	1.05927e+06	1.48207e+06	3.61483e+06	1.2803e+06	428275	871962	546784	688675	721101	584411	995255	608327	532457	1.2979e+06	1.33573e+06	534833	687563	1.74393e+06	530213	1.0736e+06	950505	401882	984031	1.06294e+06	1.49422e+06	1.10469e+06	1.13286e+06	1.08523e+06	1.56948e+06	1.13556e+06
Homoarecoline	0.810025			602.798	170.117	Alkaloids and derivatives	forward	1.58842e+06	1.76833e+06	1.85862e+06	2.16043e+06	2.13837e+06	1.69943e+06	3.25957e+06	1.66208e+06	1.74104e+06	1.65309e+06	2.09095e+06	2.19905e+06	1.64645e+06	2.07268e+06	2.09669e+06	3.7908e+06	2.06006e+06	2.45687e+06	2.05162e+06	2.18507e+06	1.93318e+06	1.6224e+06	2.7702e+06	1.81805e+06	2.07585e+06	2.17554e+06	1.61529e+06	2.09811e+06	2.57655e+06	1.31837e+06	1.96259e+06	1.7987e+06	2.12073e+06	2.23141e+06	1.59218e+06	1.78348e+06	1.14e+06	2.16357e+06	1.76017e+06	1.49222e+06	2.04134e+06	2.78871e+06
Phenol glucuronide	0.809313			341.146	293.063	Organic oxygen compounds	forward	637372	280871	192023	116436	23432.4	149391	77164	238677	99347.9	66534.2	33166.7	42441.3	34645.5	316789	122711	315833	147440	48708	88164.1	100495	91898.8	10233.9	59249.6	148753	10354.2	359466	51269.2	31559.4	83252.9	323315	66689.4	139206	175307	267405	40361.1	274160	205243	44601.5	130131	311328	271162	433358
Lactosylceramide (d18:1/16:0)	0.80365			208.346	862.623	Lipids and lipid-like molecules	forward	620478	1.16814e+06	987025	738488	736399	823556	1.33683e+06	867311	586961	327823	1.23292e+06	1.08193e+06	492999	957807	547642	487386	1.05399e+06	793552	995496	1.49953e+06	1.24431e+06	1.91073e+06	1.30722e+06	969988	614477	561541	823807	779830	485206	514157	768949	534499	890850	1.13522e+06	826355	544329	360669	500739	313056	248485	366447	550549
delta3,5-Deoxytigogenin	0.803001			197.017	397.309	Lipids and lipid-like molecules	forward	235308	260246	276675	233797	133317	1.097e+06	420704	252157	190573	179457	209939	342613	137718	575182	182504	209263	214228	238444	265830	357392	268747	191418	453000	143921	192596	181904	263939	292496	182644	313724	182122	141041	188061	130838	259672	155204	140086	319788	353855	321936	98617.9	206984
Calcitriol	0.802561			33.4379	399.325	Lipids and lipid-like molecules	forward	2.3413e+06	3.80003e+06	3.41824e+06	976198	1.83781e+06	4.22901e+06	2.88155e+06	1.15181e+06	1.95409e+06	1.54713e+06	2.64258e+06	2.59773e+06	1.86593e+06	1.83887e+06	2.09576e+06	1.72016e+06	2.28443e+06	3.57996e+06	2.51826e+06	2.50672e+06	2.29121e+06	1.92495e+06	3.3209e+06	2.53248e+06	2.0875e+06	4.62078e+06	2.21123e+06	2.90116e+06	2.67951e+06	2.43676e+06	1.89094e+06	1.74929e+06	6.23096e+06	2.0415e+06	4.42817e+06	1.74164e+06	1.94326e+06	2.96682e+06	2.83961e+06	2.97049e+06	1.927e+06	1.68337e+06
4-Aminobutyraldehyde	0.800221			387.988	88.0762	Organic oxygen compounds	forward	1.80195e+06	640465	867285	794826	982069	1.01723e+06	913915	1.00818e+06	827653	1.10234e+06	721744	1.04932e+06	805621	972047	843757	1.04022e+06	939289	960525	1.0161e+06	857527	906885	1.68906e+06	1.09815e+06	980995	888574	1.02185e+06	816991	1.64259e+06	894009	1.03742e+06	1.14429e+06	798767	1.23107e+06	1.59446e+06	856282	889444	967272	696945	907882	1.04002e+06	971415	976115
Antibiotic SB 202742	0.79818			195.883	371.257	Benzenoids	forward	538434	1.09616e+06	1.79695e+06	680141	1.03371e+06	852078	3.18811e+06	548661	1.79827e+06	478068	1.04567e+06	2.82459e+06	866431	544861	620001	1.24083e+06	1.10348e+06	971823	2.65398e+06	898832	643313	1.00324e+06	1.10101e+06	1.66663e+06	2.19969e+06	1.2784e+06	1.76441e+06	742634	758638	1.58711e+06	999514	557021	935952	749103	649999	757540	361766	1.25142e+06	973431	823782	239441	680431
(3xi,6xi)-Cyclo(alanylvalyl)	0.797617			286.261	171.113	Organic acids and derivatives	forward	3.86002e+06	3.58481e+06	2.48021e+06	3.72159e+06	2.86481e+06	1.82874e+06	3.15852e+06	2.32329e+06	2.54443e+06	2.39543e+06	3.83363e+06	2.99347e+06	7.54113e+06	4.12144e+06	2.54008e+06	5.99636e+06	1.98441e+06	2.41072e+06	3.14746e+06	2.11119e+06	2.89579e+06	2.7399e+06	3.28899e+06	2.03167e+06	1.66721e+06	2.34419e+06	2.17262e+06	2.0449e+06	2.10582e+06	3.20529e+06	1.0768e+06	2.4713e+06	3.09743e+06	1.65476e+06	4.9321e+06	2.72432e+06	2.12703e+06	4.22586e+06	3.89978e+06	3.73075e+06	3.53881e+06	3.16378e+06
6-Chloro-N-(1-methylethyl)-1,3,5-triazine-2,4-diamine	0.795609			316.516	188.071	Organoheterocyclic compounds	forward	1.01639e+06	1.00536e+06	1.16617e+06	890616	803764	1.29475e+06	787423	4.25216e+06	1.12243e+06	1.76668e+06	1.34142e+06	1.08577e+06	1.28116e+06	3.0086e+06	1.3285e+06	1.2075e+06	1.05918e+06	1.02566e+06	870829	917739	1.00909e+06	1.01049e+06	1.00776e+06	1.20684e+06	1.08753e+06	1.34373e+06	2.24796e+06	1.30565e+06	872830	5.10389e+06	689871	1.44327e+06	978719	794083	1.60153e+06	1.12786e+06	550175	1.20832e+06	1.11817e+06	933285	530140	761538
1-(Hydroxymethyl)-5,5-dimethyl-2,4-imidazolidinedione	0.794995			413.976	159.076	Organoheterocyclic compounds	forward	5.02122e+06	4.59531e+06	5.38122e+06	3.03706e+06	3.89508e+06	5.13848e+06	5.35785e+06	5.35977e+06	3.3725e+06	3.88276e+06	4.42277e+06	3.41829e+06	5.96313e+06	5.93206e+06	4.54084e+06	5.40125e+06	4.51159e+06	4.11797e+06	7.55343e+06	3.51548e+06	5.3499e+06	4.89985e+06	2.72066e+06	5.20141e+06	3.83163e+06	4.85382e+06	3.83834e+06	5.31001e+06	5.16168e+06	8.634e+06	2.53277e+06	5.497e+06	4.82528e+06	3.14174e+06	6.03738e+06	7.96966e+06	5.54991e+06	6.54209e+06	4.83579e+06	6.91911e+06	5.36621e+06	3.09764e+06
Dihydrothymine	0.793118			197.477	129.066	Organoheterocyclic compounds	forward	2.54799e+06	2.45135e+06	2.54828e+06	3.21766e+06	2.01791e+06	2.66923e+06	2.27122e+06	3.75843e+06	2.17141e+06	3.01371e+06	1.7963e+06	2.10718e+06	6.24054e+06	3.63185e+06	2.84471e+06	3.64404e+06	2.0681e+06	2.0595e+06	1.87242e+06	1.68468e+06	2.25254e+06	1.91153e+06	2.32631e+06	2.01458e+06	1.99411e+06	3.25091e+06	2.47099e+06	1.66962e+06	1.65271e+06	2.77393e+06	1.89498e+06	2.22182e+06	2.00404e+06	1.95827e+06	2.35083e+06	2.11059e+06	1.81373e+06	1.79787e+06	2.08954e+06	2.20262e+06	1.84296e+06	1.9232e+06
Dolichosterone	0.791941			192.758	463.341	Lipids and lipid-like molecules	forward	82630.2	918048	771034	517973	402740	668487	686561	1.16268e+06	584001	543861	1.12447e+06	615834	459273	317613	448157	389185	562907	1.13496e+06	1.65139e+06	275127	973934	584757	603253	666134	986158	1.02382e+06	1.01651e+06	871448	613092	669355	820542	644560	469560	584194	399324	812202	851183	526037	1.04e+06	1.67276e+06	619574	1.56367e+06
3beta-Acetoxy-11alpha-methoxy-12-ursen-28-oic acid	0.791753			108.889	543.402	Lipids and lipid-like molecules	forward	98938.9	647310	311293	484832	186751	308017	236233	1.5462e+06	308268	303810	257475	88362.4	174611	356705	177043	97435.2	446160	278392	378700	68664.9	200634	58056.2	121714	240893	406768	614400	390241	171085	112799	349339	127882	109454	57682.5	244662	0	303235	806877	66191.9	573825	566232	259551	401068
18-Nor-4(19),8,11,13-abietatetraene	0.789911			190.003	255.21	Lipids and lipid-like molecules	forward	109386	504989	494018	159641	229201	696856	918998	543201	205463	666993	317837	717797	349670	1.29518e+06	128760	230179	520036	818665	475008	548113	643598	271618	1.42769e+06	715078	800089	675881	354345	724359	795109	815970	407418	287357	914653	262587	374840	207431	357282	303620	422344	574793	130027	215734
Capryloylglycine	0.789596			387.339	202.144	Organic acids and derivatives	forward	923425	1.69442e+06	3.42145e+06	952110	1.11921e+06	869325	739706	791678	597193	673678	360472	755969	480530	250415	780903	759897	418565	637934	1.10544e+06	818448	893016	1.87302e+06	688017	1.17511e+06	495934	530394	975012	863980	525374	650660	539404	749979	5.43788e+06	623267	968156	1.21639e+06	266855	504759	866929	424781	1.31902e+06	1.77223e+06
PC(22:2(13Z,16Z)/14:0)	0.788633			53.8177	786.599	Lipids and lipid-like molecules	forward	4.11883e+07	6.7662e+07	6.66912e+07	2.7084e+07	5.19353e+07	5.90073e+07	5.00849e+07	2.89796e+07	5.76692e+07	5.94487e+07	6.44578e+07	3.86811e+07	2.49245e+07	5.15853e+07	4.2528e+07	2.64552e+07	6.24565e+07	1.0217e+08	6.82738e+07	3.40329e+07	4.66756e+07	2.58696e+07	4.08284e+07	4.18255e+07	2.76689e+07	1.2163e+07	4.47444e+07	4.24381e+07	5.45831e+07	2.31359e+07	1.03201e+08	3.17234e+07	5.73626e+07	4.99843e+07	6.69564e+07	8.62486e+07	4.60822e+07	8.07923e+07	9.24616e+07	5.39146e+07	4.22268e+07	6.23584e+07
apo-[3-methylcrotonoyl-CoA:carbon-dioxide ligase (ADP-forming)]	0.78802			334.767	174.124	Organic acids and derivatives	forward	3.50487e+06	1.17867e+07	2.22554e+06	9.69909e+06	6.93723e+06	747339	5.0942e+06	9.88127e+06	1.5319e+07	1.65237e+06	5.42948e+06	2.68322e+06	2.09176e+07	1.23133e+07	2.0905e+06	4.1674e+06	2.15073e+06	7.15348e+06	5.13184e+06	5.42497e+06	1.44829e+06	4.95116e+06	7.80734e+06	9.82794e+06	3.38392e+06	6.48005e+06	2.69651e+06	4.23063e+06	1.09059e+07	1.72527e+07	1.5825e+06	7.25379e+06	1.08457e+07	815924	3.96758e+06	5.32964e+06	2.83687e+06	1.1871e+07	4.99121e+06	6.16369e+06	7.62585e+06	1.15058e+07
PC(22:5(4Z,7Z,10Z,13Z,16Z)/18:0)	0.785243			157.922	836.612	Lipids and lipid-like molecules	forward	3.51792e+07	3.25291e+07	3.47343e+07	1.75122e+07	4.0426e+07	3.15691e+07	3.11191e+07	3.65762e+07	4.73835e+07	3.84103e+07	4.89473e+07	5.41192e+07	2.20629e+07	3.05273e+07	2.58635e+07	3.1703e+07	4.23692e+07	3.79197e+07	4.01086e+07	2.28766e+07	3.13242e+07	5.08463e+07	3.70679e+07	3.35451e+07	5.64264e+07	3.18089e+07	4.20917e+07	3.68602e+07	3.70095e+07	3.7158e+07	4.8682e+07	5.31026e+07	3.97307e+07	2.86773e+07	8.44631e+07	2.63596e+07	1.85343e+07	5.367e+07	6.14443e+07	2.39926e+07	4.67797e+07	3.39571e+07
PC(22:6(4Z,7Z,10Z,13Z,16Z,19Z)/22:1(13Z))	0.783589			153.491	888.645	Lipids and lipid-like molecules	forward	208341	274077	282768	179078	333920	372092	114087	370501	477107	171452	454058	245377	407070	373391	367961	369528	226849	232869	349133	288985	335288	111322	396935	245059	225486	304598	395311	291857	253690	358577	354028	427085	180721	197061	630556	544747	300203	410544	411854	348751	415980	198063
Fagomine	0.783383			319.929	148.097	Organoheterocyclic compounds	forward	1.52806e+07	2.44116e+07	1.87324e+07	1.41574e+07	1.43971e+07	2.96022e+07	2.02225e+07	3.92335e+07	1.49541e+07	2.72539e+07	1.73742e+07	2.17099e+07	2.91651e+07	3.95441e+07	2.59723e+07	2.69401e+07	1.48314e+07	2.0348e+07	1.11054e+07	1.12974e+07	1.50324e+07	1.66217e+07	2.13181e+07	2.00248e+07	1.59074e+07	2.55546e+07	3.85969e+07	2.46751e+07	1.18174e+07	2.58739e+07	9.96034e+06	2.00981e+07	1.52015e+07	8.37349e+06	2.22316e+07	2.30293e+07	1.4703e+07	1.7277e+07	2.88321e+07	2.46922e+07	1.11078e+07	1.4353e+07
5-Amino-3-oxohexanoate	0.782968			324.204	146.081	Organic acids and derivatives	forward	5.93239e+06	6.81177e+06	2.28418e+06	1.49069e+06	1.68056e+06	8.23797e+06	1.05926e+06	7.7355e+06	4.00476e+06	1.35773e+07	2.99401e+06	1.54127e+06	6.54012e+06	8.84326e+06	4.08157e+06	2.17438e+06	3.08643e+07	3.00266e+06	8.39424e+06	3.89245e+06	2.92503e+06	1.50481e+07	1.25424e+07	4.12377e+06	1.67103e+06	9.10346e+06	3.5261e+06	2.38056e+06	1.69251e+07	1.18426e+08	948214	7.72091e+06	1.48279e+08	6.59752e+06	4.50603e+07	1.48963e+07	2.7836e+06	1.16577e+07	1.41626e+06	4.40632e+07	4.6438e+07	6.28203e+06
N1-Methyl-4-pyridone-3-carboxamide	0.782906			110.915	153.066	Organoheterocyclic compounds	forward	751762	1.10372e+06	626363	841992	812295	1.00023e+06	995278	777411	1.2931e+06	821133	902855	869511	1.24939e+06	1.08628e+06	649870	780576	768770	932771	488986	1.00977e+06	1.21716e+06	733917	1.00924e+06	775387	765044	643003	2.1801e+06	1.01927e+06	562965	894880	1.5399e+06	1.01225e+06	584118	5.61226e+06	4.07872e+06	757628	854753	1.0158e+06	955995	4.52672e+06	927398	1.5038e+06
Tromethamine	0.782533			597.191	122.081	Organic compounds	forward	2.61423e+07	2.86922e+07	4.29834e+07	3.13096e+07	2.99769e+07	3.47788e+07	3.81185e+07	2.95913e+07	2.14101e+07	3.16932e+07	5.49172e+07	2.27759e+07	4.12548e+07	2.35416e+07	4.79497e+07	3.99161e+07	3.05772e+07	3.25884e+07	2.68886e+07	1.77009e+07	3.09549e+07	4.30053e+07	2.67244e+07	2.86463e+07	3.8915e+07	2.60948e+07	3.16214e+07	4.68368e+07	2.53129e+07	3.15315e+07	1.94796e+07	2.79705e+07	4.04818e+07	1.16851e+07	2.69541e+07	4.12429e+07	2.93682e+07	2.90724e+07	2.21779e+07	4.08675e+07	2.60527e+07	4.01819e+07
Cholesterol	0.782321			195.851	369.351	Lipids and lipid-like molecules	forward	423278	237764	301489	228875	316114	214842	326003	402939	611716	249771	379171	360684	227840	398351	361480	243325	312188	474847	439974	515657	272729	117162	290579	361796	208416	264812	794919	246109	212355	288651	287730	619780	332642	392662	338468	674302	369146	375056	499264	477406	360164	612096
21beta-Hydroxyhederagenin	0.782152			108.651	489.356	Lipids and lipid-like molecules	forward	164424	1.11111e+06	807375	905346	467157	1.102e+06	720666	1.84277e+06	607899	643891	602576	333513	599065	786579	406838	199825	661601	1.66798e+06	1.24862e+06	336796	612854	248087	424562	459992	964620	808977	904736	548282	172094	674647	740597	245484	214336	794033	50257	731659	998108	380276	1.17511e+06	1.6933e+06	532121	984075
Quindoxin	0.782098			317.206	163.05	Organoheterocyclic compounds	forward	707847	590875	465637	867874	830090	563177	926580	800052	1.07888e+06	958173	821302	271870	839393	350872	722844	981697	2.16534e+06	855418	540797	749958	825244	898891	834730	386025	988539	676974	1.08072e+06	837754	991933	1.01619e+06	566882	960391	526405	352436	838311	813212	272910	562234	680212	657827	757829	818469
Indole	0.780393			281.685	118.065	Organoheterocyclic compounds	forward	1.93722e+07	1.7823e+07	1.74353e+07	1.62598e+07	1.88871e+07	1.52657e+07	1.60498e+07	1.84614e+07	1.92972e+07	2.03036e+07	2.07464e+07	1.86011e+07	2.08349e+07	2.42431e+07	1.8872e+07	1.60598e+07	1.62409e+07	1.76929e+07	1.69959e+07	1.5339e+07	1.82654e+07	1.76666e+07	1.61238e+07	2.25879e+07	1.62591e+07	2.00328e+07	2.43602e+07	1.87453e+07	1.89004e+07	2.00239e+07	1.46142e+07	2.26535e+07	2.01692e+07	1.26623e+07	2.33474e+07	2.04972e+07	1.04077e+07	2.69869e+07	1.97093e+07	1.93835e+07	1.56618e+07	1.50138e+07
Ethisterone	0.779063			256.162	313.215	Lipids and lipid-like molecules	forward	236862	122781	271392	0	246232	309291	412441	315249	74873.1	129406	247843	136334	43631.2	381439	136186	26240.3	488725	525096	118988	124686	206630	118083	168435	315086	299713	314861	131194	279689	340777	286814	233761	103481	661801	212823	265354	117183	63087.7	329394	225298	105601	0	127396
SM(d18:1/24:1(15Z))	0.776646			63.1257	813.684	Lipids and lipid-like molecules	forward	5.07761e+06	8.85494e+06	1.14202e+07	1.05099e+07	1.18417e+07	2.13606e+07	1.16157e+07	1.03315e+07	1.54544e+07	1.03382e+07	1.06441e+07	1.70095e+07	1.6556e+07	1.87172e+07	8.97603e+06	1.42881e+07	1.98482e+07	3.89873e+06	6.23926e+06	2.21659e+07	7.57052e+06	9.21527e+06	1.3454e+07	1.27913e+07	7.11424e+06	7.40904e+06	1.64683e+07	8.20377e+06	4.29053e+06	8.15773e+06	2.97269e+06	1.08662e+07	4.97274e+06	1.2481e+07	9.43495e+06	7.56654e+06	1.22106e+07	1.38242e+07	1.06111e+07	1.3703e+07	2.09168e+07	1.1909e+07
Ganoderic acid U	0.776006			186.605	473.362	Lipids and lipid-like molecules	forward	58856.2	705863	487271	402881	391601	232288	441610	449862	371761	408804	461374	502215	215014	370170	231124	196284	458473	638332	756799	444976	683813	256637	389439	703976	859545	649280	665122	641689	280254	366318	505397	386961	40238	316948	125470	490846	1.51175e+06	167114	864019	733192	490799	1.19434e+06
Polyoxyethylene (600) monoricinoleate	0.774745			210.733	341.304	Lipids and lipid-like molecules	forward	2.35926e+06	3.4331e+06	3.05993e+06	2.7309e+06	2.5675e+06	2.63512e+06	2.31028e+06	2.41715e+06	3.3045e+06	3.10085e+06	3.59489e+06	2.77752e+06	1.99141e+06	2.98032e+06	2.1561e+06	2.56621e+06	3.02282e+06	3.07275e+06	3.92331e+06	4.04729e+06	2.35536e+06	2.10577e+06	2.64291e+06	2.1664e+06	1.7527e+06	2.26392e+06	2.34434e+06	2.26766e+06	2.51386e+06	1.85391e+06	2.81037e+06	2.45806e+06	3.68485e+06	3.04259e+06	2.77356e+06	3.59793e+06	2.25659e+06	2.45736e+06	4.11819e+06	2.33492e+06	2.57835e+06	3.32341e+06
Valyl-Valine	0.774679			411.541	217.155	Organic acids and derivatives	forward	321056	1.80942e+06	1.16214e+06	254077	916762	399325	214080	327293	408418	319291	1.67366e+06	262608	104813	964850	180496	148891	178177	493591	216323	77127	433443	2.74126e+06	270974	493208	234191	251264	324219	162173	413944	122341	41469.5	2.12748e+06	1.06256e+06	320282	699825	2.69885e+06	1.9599e+06	2.47157e+06	794674	965227	1.39322e+06	1.40992e+06
Dihydrotestosterone	0.774344			108.564	291.231	Lipids and lipid-like molecules	forward	367976	1.70731e+06	1.58611e+06	1.30441e+06	1.09573e+06	993019	1.52311e+06	1.84383e+06	1.2767e+06	1.08953e+06	1.50613e+06	1.04949e+06	767944	1.35875e+06	834774	836997	1.49747e+06	1.86013e+06	2.41677e+06	738588	1.83836e+06	657735	1.24183e+06	1.41043e+06	1.2366e+06	2.09487e+06	2.24072e+06	1.49779e+06	843205	1.60149e+06	958485	974784	331663	1.05994e+06	471556	1.32289e+06	3.2278e+06	837076	2.06569e+06	2.1723e+06	1.41656e+06	2.43971e+06
PC(16:0/16:0)	0.774245			101.243	734.569	Lipids and lipid-like molecules	forward	2.0923e+06	2.10337e+06	1.62239e+06	1.94175e+07	1.56552e+06	1.54501e+06	926253	1.13947e+06	2.28739e+06	2.77174e+06	1.5825e+06	1.62232e+06	1.28451e+06	1.86447e+06	2.37853e+06	1.33948e+06	1.87528e+06	2.64883e+06	1.79874e+06	9.49712e+06	1.44466e+06	536421	1.25139e+06	922985	641979	510554	1.2741e+06	960432	869499	345866	2.00476e+06	1.5303e+06	1.60877e+06	932459	2.60975e+06	1.60974e+06	4.05384e+06	2.03952e+06	2.52929e+06	1.64295e+06	4.06599e+06	2.59682e+06
Butyrylcarnitine	0.77067			282.805	232.154	Lipids and lipid-like molecules	forward	4.98158e+07	1.2299e+08	4.36337e+07	7.39222e+07	3.43065e+07	3.90965e+07	3.96426e+07	3.55252e+07	4.75903e+07	5.13156e+07	5.60243e+07	3.4003e+07	5.40005e+07	4.7579e+07	4.34442e+07	5.64621e+07	3.03342e+07	3.75559e+07	3.1916e+07	3.42846e+07	3.39967e+07	6.56782e+07	5.32438e+07	4.24055e+07	3.48818e+07	3.55742e+07	6.3934e+07	3.6719e+07	4.01588e+07	6.32488e+07	2.47426e+07	3.96777e+07	4.37224e+07	2.88286e+07	4.27012e+07	6.84096e+07	5.68192e+07	7.47189e+07	6.49766e+07	5.08828e+07	1.81924e+08	5.88805e+07
1H-Indole-3-carboxaldehyde	0.769366			285.026	146.06	Organoheterocyclic compounds	forward	1.11124e+07	9.48169e+06	1.02521e+07	6.40996e+06	8.06538e+06	8.12666e+06	7.73253e+06	1.03842e+07	9.01791e+06	9.84618e+06	1.17645e+07	8.38988e+06	9.67128e+06	1.26459e+07	8.88931e+06	9.15424e+06	7.81461e+06	7.88738e+06	8.72974e+06	7.14851e+06	9.27976e+06	9.46011e+06	7.8036e+06	1.06043e+07	8.4455e+06	8.24609e+06	1.61575e+07	1.14547e+07	1.0068e+07	1.16793e+07	6.89114e+06	1.36116e+07	9.26074e+06	4.48318e+06	1.65507e+07	1.19518e+07	4.90876e+06	1.84812e+07	1.04436e+07	8.63138e+06	8.15646e+06	6.9574e+06
5,9:6,9-Diepoxy-4-megastigmene	0.768581			322.181	209.153	Organoheterocyclic compounds	forward	1.02513e+06	962450	1.12304e+06	1.34576e+06	1.13186e+06	1.17723e+06	1.09095e+06	1.25246e+06	1.07221e+06	1.0001e+06	1.09249e+06	1.40942e+06	1.02967e+06	1.36588e+06	1.13625e+06	1.1724e+06	893723	1.0897e+06	862628	1.11673e+06	947761	944670	1.05868e+06	908430	1.34393e+06	1.26002e+06	2.32205e+06	1.13074e+06	1.21135e+06	1.23462e+06	1.08793e+06	1.63977e+06	840154	899725	1.09803e+06	995509	1.1971e+06	647793	1.3758e+06	996701	999006	1.651e+06
3-Benzyl-4-heptanone	0.765028			108.017	205.159	Benzenoids	forward	194309	3.10341e+06	1.05197e+06	1.09999e+06	496477	808884	734953	1.37875e+06	912696	870347	1.26888e+06	287444	694391	874143	762958	377343	1.27607e+06	1.27818e+06	1.7018e+06	719737	914338	680104	847804	1.01523e+06	1.30559e+06	1.18428e+06	1.40626e+06	1.22229e+06	664950	1.07766e+06	920437	826515	320699	718834	387276	846078	2.22307e+06	511845	1.77673e+06	1.33507e+06	854054	1.63608e+06
6-Deoxodolichosterone	0.764109			90.6932	449.362	Lipids and lipid-like molecules	forward	328448	1.64185e+06	1.36398e+06	1.38419e+06	939507	1.23861e+06	1.71952e+06	3.01154e+06	1.06794e+06	1.70677e+06	1.36357e+06	475550	716300	1.11133e+06	616426	594978	2.40475e+06	2.03192e+06	1.29466e+06	439838	1.43489e+06	553313	1.09123e+06	1.30658e+06	860185	1.49573e+06	1.62224e+06	1.2487e+06	976600	2.12045e+06	879620	812899	277805	1.44476e+06	207329	1.33125e+06	2.88883e+06	766064	3.79214e+06	1.89496e+06	905933	2.46277e+06
Serylarginine	0.762975			450.124	262.151	Organic acids and derivatives	forward	109215	132406	138153	167257	162864	142640	180253	164289	178834	158302	163245	149171	165064	164000	179475	167482	152742	137905	127850	138728	143775	169197	146421	132198	167590	130750	160204	131438	163693	163968	155506	168120	168862	174523	140963	166264	167299	169750	148968	117979	164438	137002
3-beta-Hydroxy-4-beta-methyl-5-alpha-cholest-7-ene-4-alpha-carbaldehyde	0.762489			200.48	429.376	Lipids and lipid-like molecules	forward	1.67643e+06	1.40232e+06	2.46693e+06	2.349e+06	888190	1.23061e+06	1.16373e+06	846383	1.05716e+06	1.56707e+06	2.17889e+06	440807	1.19756e+06	1.38454e+06	934498	1.87717e+06	1.0256e+06	686792	1.57161e+06	1.22664e+06	968052	998471	824058	1.1312e+06	618902	850691	1.61189e+06	810731	850237	763095	929240	1.68632e+06	825567	873060	1.84145e+06	1.3786e+06	1.26629e+06	1.74987e+06	1.97385e+06	895512	1.84088e+06	1.90255e+06
13S-hydroxyoctadecadienoic acid	0.759412			121.944	279.231	Lipids and lipid-like molecules	forward	1.79866e+06	8.49327e+06	6.22264e+06	5.98498e+06	3.93366e+06	4.37836e+06	4.6133e+06	5.73547e+06	5.64331e+06	6.04602e+06	8.16023e+06	3.47068e+06	5.00624e+06	4.87914e+06	3.48211e+06	3.77844e+06	7.70273e+06	8.52863e+06	1.15941e+07	6.55299e+06	6.61931e+06	3.42204e+06	6.87611e+06	5.23153e+06	5.84207e+06	7.27839e+06	7.72029e+06	7.84494e+06	3.78652e+06	6.23066e+06	5.952e+06	5.25838e+06	2.56234e+06	5.23211e+06	3.34197e+06	5.04983e+06	2.2006e+07	4.11329e+06	1.03267e+07	1.00238e+07	5.64771e+06	1.04364e+07
Rishitin	0.759387			107.401	223.169	Organooxygen compounds	forward	1.2205e+06	1.97745e+07	4.89687e+06	4.71292e+06	5.39049e+06	4.40074e+06	3.40118e+06	5.83627e+06	3.73345e+06	3.8718e+06	5.30314e+06	2.2728e+06	3.36936e+06	4.01696e+06	2.38064e+06	2.20341e+06	6.15199e+06	5.54849e+06	7.47495e+06	3.86418e+06	3.66138e+06	2.78358e+06	4.13031e+06	7.17078e+06	4.7778e+06	6.69718e+06	6.53044e+06	8.10098e+06	2.83075e+06	4.70733e+06	3.76677e+06	3.58031e+06	1.5859e+06	3.29187e+06	2.15028e+06	4.2429e+06	1.06159e+07	2.54746e+06	7.17591e+06	8.89757e+06	3.76553e+06	9.4864e+06
PC(20:3(8Z,11Z,14Z)/20:1(11Z))	0.758946			38.7385	838.63	Lipids and lipid-like molecules	forward	2.33045e+06	3.90067e+06	5.45853e+06	2.80925e+06	3.51145e+06	3.27628e+06	2.6928e+06	2.9811e+06	4.71074e+06	3.04132e+06	4.6079e+06	4.71408e+06	1.80628e+06	2.23412e+06	2.68506e+06	2.41444e+06	3.91268e+06	4.49793e+06	2.70309e+06	3.45251e+06	3.94363e+06	3.52914e+06	3.4262e+06	2.90415e+06	4.83393e+06	2.81888e+06	4.21569e+06	3.24759e+06	3.76066e+06	3.18756e+06	4.68813e+06	3.57776e+06	4.49929e+06	3.65451e+06	8.723e+06	4.2044e+06	3.7296e+06	3.91208e+06	5.97204e+06	3.35268e+06	4.29591e+06	3.90673e+06
Norpropoxyphene	0.754868			387.165	326.209	Phenylpropanoids and polyketides	forward	1.98783e+06	1.76848e+06	1.95309e+06	1.04013e+06	1.7249e+06	1.83062e+06	1.69363e+06	1.74092e+06	2.33036e+06	1.82076e+06	2.29746e+06	1.05271e+06	2.12722e+06	1.68433e+06	1.63307e+06	1.85227e+06	1.52594e+06	1.83575e+06	2.20277e+06	1.65172e+06	1.83625e+06	2.04055e+06	1.80878e+06	1.2699e+06	1.70502e+06	1.9029e+06	2.08778e+06	1.92208e+06	1.67639e+06	1.75591e+06	1.35337e+06	2.37891e+06	1.7121e+06	1.09788e+06	1.84551e+06	1.69622e+06	508606	2.17356e+06	1.4807e+06	2.22492e+06	1.89767e+06	1.54015e+06
gamma-Glutaminyl-4-hydroxybenzene	0.753532			195.119	239.102	Organic acids and derivatives	forward	1.00643e+06	484617	1.95954e+06	735036	1.05638e+06	1.08792e+06	837705	655518	755058	650466	1.78026e+06	679929	1.00665e+06	469760	417100	2.51412e+06	510384	758697	1.63141e+06	734201	704243	455544	611180	417438	465287	1.21077e+06	801542	610918	418389	534780	622365	1.36997e+06	1.1285e+06	1.54372e+06	874731	1.62777e+06	914230	887503	763932	1.31768e+06	819909	617379
(2'E,4'Z,7'Z,8E)-Colnelenic acid	0.753475			106.859	293.21	Lipids and lipid-like molecules	forward	54709.5	502465	501690	432801	350786	395721	322188	640010	326412	351996	413485	269230	297996	153138	229243	173891	423440	483755	749544	221870	335260	321895	396114	441331	481388	624499	412587	494057	133113	364560	304370	316728	183264	376276	138477	385249	655405	237495	774322	767243	462179	836101
PC(20:1(11Z)/20:4(5Z,8Z,11Z,14Z))	0.753322			38.928	836.614	Lipids and lipid-like molecules	forward	5.75189e+06	7.99261e+06	7.03143e+06	3.71995e+06	7.77656e+06	5.50958e+06	5.56875e+06	7.54766e+06	8.51068e+06	7.75006e+06	8.94691e+06	1.01348e+07	3.04953e+06	4.77557e+06	4.53648e+06	3.77618e+06	7.46528e+06	8.67126e+06	8.00233e+06	4.38846e+06	6.52765e+06	8.09321e+06	6.58962e+06	6.05765e+06	1.05208e+07	5.94633e+06	6.42522e+06	6.95811e+06	7.24487e+06	5.60939e+06	1.13859e+07	9.11646e+06	9.16526e+06	7.43817e+06	1.81475e+07	5.38465e+06	4.43051e+06	7.94453e+06	1.36368e+07	4.45685e+06	5.68311e+06	6.00006e+06
PC(24:1(15Z)/18:3(6Z,9Z,12Z))	0.751971			157.847	866.661	Lipids and lipid-like molecules	forward	1.10515e+06	720259	1.6944e+06	751850	1.67872e+06	1.15192e+06	519738	842455	943707	980971	1.87366e+06	1.45017e+06	1.21763e+06	1.51932e+06	833781	1.35453e+06	1.5793e+06	1.40524e+06	1.54908e+06	933132	1.38382e+06	1.40802e+06	1.48242e+06	637619	994894	1.0192e+06	1.69359e+06	1.03774e+06	571798	834677	1.39872e+06	1.23625e+06	1.26109e+06	1.23328e+06	2.416e+06	1.23275e+06	956833	1.50923e+06	1.685e+06	1.37629e+06	1.02771e+06	1.49573e+06
Hexacosanoyl carnitine	0.751795			189.986	540.499	Lipids and lipid-like molecules	forward	256588	172157	162055	196238	91270.3	53275.1	70764.5	40499.5	241037	147745	71665.3	83225.6	120408	169566	135880	223033	128975	78129.6	32973	124232	80089	43721.1	25050.7	57394.6	64680	69783.5	112232	26134	28033.9	102826	89369.6	52369	71306.7	150511	201158	107899	84163	152782	294476	137126	180006	263822
alpha-Methylstyrene	0.748361			33.4785	119.086	Benzenoids	forward	4.59176e+06	5.67676e+06	8.47694e+06	2.09062e+06	4.25716e+06	5.6382e+06	4.50426e+06	2.25011e+06	2.76914e+06	2.2217e+06	4.18167e+06	4.86535e+06	4.54142e+06	2.84871e+06	4.50327e+06	4.65653e+06	5.67837e+06	4.69865e+06	4.76963e+06	3.71134e+06	4.31264e+06	4.17807e+06	5.15636e+06	5.60103e+06	4.40825e+06	4.80974e+06	5.00882e+06	4.84447e+06	4.46776e+06	5.22039e+06	4.91161e+06	7.00395e+06	1.61711e+07	5.37243e+06	9.11078e+06	5.97622e+06	6.56147e+06	5.32875e+06	5.24699e+06	1.55126e+07	3.97773e+06	4.30186e+06
L-trans-4-Methyl-2-pyrrolidinecarboxylic acid	0.748296			552.802	130.086	Organic acids and derivatives	forward	1.1154e+08	6.79341e+07	9.20274e+07	1.10684e+08	1.23218e+08	8.2862e+07	1.08634e+08	9.99185e+07	9.42036e+07	1.00516e+08	1.12399e+08	8.05952e+07	1.18793e+08	1.08489e+08	7.99138e+07	1.39446e+08	7.97131e+07	8.06441e+07	9.13576e+07	8.96856e+07	1.05357e+08	8.0362e+07	8.99111e+07	9.9572e+07	8.69455e+07	9.03712e+07	9.42626e+07	9.61006e+07	8.68842e+07	1.18118e+08	7.04325e+07	1.05113e+08	1.08273e+08	6.09387e+07	1.02887e+08	1.10153e+08	5.39221e+07	1.35352e+08	1.1977e+08	1.00369e+08	7.82009e+07	8.65487e+07
3-Propylidene-1(3H)-isobenzofuranone	0.747225			26.5548	175.075	Organoheterocyclic compounds	forward	862087	3.26339e+06	6.34869e+06	1.97333e+06	5.60543e+06	8.17496e+06	5.44799e+06	2.32211e+06	4.78257e+06	8.28141e+06	1.96616e+06	8.74399e+06	4.34822e+06	9.00473e+06	2.17373e+06	2.18882e+06	5.44377e+06	2.03578e+06	4.32602e+06	3.64463e+06	6.10384e+06	1.72206e+07	9.34416e+06	5.61727e+06	6.80255e+06	3.98756e+06	4.07781e+06	3.44415e+06	4.35426e+06	4.16448e+06	3.66563e+06	1.27424e+06	5.08855e+06	1.20086e+06	1.45649e+06	4.85656e+06	912162	3.4543e+06	1.23425e+07	4.93169e+06	4.4369e+06	6.41131e+06
(7'R,8'R)-4,7'-Epoxy-3'-methoxy-4',5,9,9'-lignanetetrol 9'-glucoside	0.746851			318.44	509.203		forward	201498	188344	89928.8	272304	168551	298069	50631.1	319753	199375	194114	317282	82891.1	213740	229007	258258	234381	169494	101934	304683	81775.2	275645	364457	270070	160099	179370	213039	298106	288056	168075	276767	101286	258492	201844	232410	308161	308751	318945	212903	817366	487225	391387	371778
Artemoin A	0.745361			218.369	551.503	Lipids and lipid-like molecules	forward	351783	148201	451344	151821	67768.5	0	77087.9	0	135220	0	82580.1	70175.2	0	0	64513	0	302957	176680	0	170267	196962	528164	115547	0	0	317638	0	117471	0	0	0	0	559692	136664	152677	0	0	158585	0	60406.4	260370	0
trans-Hexadec-2-enoyl carnitine	0.743966			203.895	398.325	Lipids and lipid-like molecules	forward	4.10875e+06	6.60752e+06	3.51261e+06	4.92218e+06	3.1672e+06	138455	4.63441e+06	6.18858e+06	4.68727e+06	6.76601e+06	5.21246e+06	2.66242e+06	5.08422e+06	4.66195e+06	3.74185e+06	7.15319e+06	2.12329e+06	3.92319e+06	4.77885e+06	4.10984e+06	4.45449e+06	4.91884e+06	3.21368e+06	3.93483e+06	3.38408e+06	4.55328e+06	6.48578e+06	4.02032e+06	5.50641e+06	4.689e+06	3.7557e+06	4.26372e+06	3.56782e+06	2.0076e+06	5.70145e+06	5.3429e+06	6.09792e+06	4.13425e+06	4.99071e+06	4.97007e+06	4.57292e+06	4.47053e+06
gamma-Tocopheryl quinone	0.742774			138.536	433.367	Lipids and lipid-like molecules	forward	878841	2.35556e+06	2.79102e+06	1.8949e+06	2.07707e+06	1.75486e+06	4.85068e+06	3.44116e+06	2.02497e+06	1.67429e+06	4.40672e+06	3.59118e+06	1.67738e+06	2.18352e+06	1.6298e+06	1.82673e+06	2.12621e+06	3.36022e+06	3.52662e+06	2.49603e+06	3.69855e+06	1.53832e+06	2.26052e+06	2.54113e+06	2.49045e+06	3.58002e+06	3.08376e+06	2.5225e+06	1.53257e+06	2.66545e+06	2.09093e+06	1.73299e+06	735173	2.13501e+06	1.05517e+06	2.26607e+06	6.49843e+06	1.4909e+06	2.88277e+06	4.10718e+06	2.85904e+06	3.09842e+06
2-trans-6-cis-Dodecadienal	0.74264			33.4524	181.159	Organic oxygen compounds	forward	1.4302e+06	2.86927e+06	186632	1.75679e+06	2.14995e+06	1.38208e+06	1.2376e+06	468534	666706	554509	1.15056e+06	3.66219e+06	6.90582e+06	1.42291e+06	2.06739e+06	628817	5.43521e+06	3.71891e+06	1.34669e+06	661384	1.49968e+06	1.73232e+06	3.20374e+06	2.26402e+06	2.53519e+06	862840	1.99665e+06	895364	3.4104e+06	6.95554e+06	3.63559e+06	1.74713e+06	1.86033e+06	1.75655e+06	2.9496e+06	1.34163e+06	1.05458e+06	2.03578e+06	1.9907e+06	1.61744e+06	2.92132e+06	2.4495e+06
8-HETE	0.741912			33.3494	303.231	Lipids and lipid-like molecules	forward	1.93645e+06	933897	2.38159e+06	272874	1.73642e+06	1.02004e+06	542768	403649	470059	561633	1.77306e+06	1.27752e+06	1.01304e+06	606924	2.68252e+06	1.94458e+06	1.8548e+06	627636	1.64611e+06	1.38941e+06	865308	210511	1.99471e+06	795639	588345	717918	1.47147e+06	699588	919106	1.25047e+06	1.29328e+06	1.74005e+06	1.18764e+06	1.02231e+06	3.06986e+06	2.10024e+06	947583	1.97278e+06	1.6377e+06	1.20605e+06	400602	789079
1-(1-Pyrrolidinyl)-2-propanone	0.741418			33.5139	128.107	Organoheterocyclic compounds	forward	1.25693e+06	2.80954e+06	1.60326e+06	1.22873e+06	1.90021e+06	1.49616e+06	1.90006e+06	1.37327e+06	828355	631413	1.42564e+06	2.62143e+06	3.81945e+06	1.53309e+06	2.33427e+06	1.72056e+06	2.59466e+06	2.30116e+06	2.12945e+06	2.00729e+06	2.02004e+06	2.5647e+06	3.12808e+06	3.37482e+06	2.59494e+06	1.36178e+06	1.97675e+06	1.4915e+06	3.96905e+06	3.25392e+06	3.37433e+06	1.56581e+06	2.16584e+06	3.04182e+06	3.02984e+06	2.19453e+06	2.435e+06	1.72826e+06	2.71961e+06	1.88325e+06	2.24364e+06	2.36572e+06
2-Methyl-3-hydroxyvaleric acid	0.74074			57.4707	133.086	Lipids and lipid-like molecules	forward	4.27885e+06	6.827e+06	5.90845e+06	1.90844e+06	2.10921e+06	2.56043e+06	2.35381e+06	2.07356e+06	1.84621e+06	1.71874e+06	1.97276e+06	811847	1.14103e+06	1.24296e+06	1.67169e+06	1.84436e+06	1.80327e+06	1.0409e+06	1.71465e+06	1.79269e+06	1.86513e+06	2.44971e+06	580379	2.35386e+06	382087	1.67751e+06	1.62531e+06	1.96277e+06	878010	1.03754e+06	2.61012e+06	1.57965e+06	5.79595e+06	3.71651e+06	5.17217e+06	5.6322e+06	8.31768e+06	1.70588e+06	6.10805e+06	2.3484e+06	1.9878e+06	2.4258e+06
Elaidic carnitine	0.738885			200.469	426.357	Lipids and lipid-like molecules	forward	1.23246e+07	1.77281e+07	1.50159e+07	2.09196e+07	1.1026e+07	1.90925e+07	1.23706e+07	1.61429e+07	1.04178e+07	1.90519e+07	1.86451e+07	7.12948e+06	1.69718e+07	1.63373e+07	1.20802e+07	2.45475e+07	7.39154e+06	1.16457e+07	1.65301e+07	1.04181e+07	1.21915e+07	1.49816e+07	1.15602e+07	1.14547e+07	9.27244e+06	1.52536e+07	1.71044e+07	1.05755e+07	1.57465e+07	9.86914e+06	9.37291e+06	1.44292e+07	1.10921e+07	6.78197e+06	1.84321e+07	1.6907e+07	1.55696e+07	1.40475e+07	1.16171e+07	1.28577e+07	1.05169e+07	1.55061e+07
DL-Glutamate	0.738137			435.498	148.06	Organic acids and derivatives	forward	1.64506e+06	2.89997e+06	2.23714e+06	971516	1.59292e+06	1.13754e+06	1.75346e+06	901861	1.27097e+06	952328	2.63759e+06	1.17259e+06	2.06277e+06	1.91044e+06	1.15509e+06	1.87179e+06	791063	2.86195e+06	2.35229e+06	1.82698e+06	1.06703e+06	1.63373e+06	1.54246e+06	1.56675e+06	1.43045e+06	884836	918585	1.16561e+06	1.94333e+06	1.56013e+06	849879	1.94564e+06	2.03671e+06	2.24438e+06	2.68894e+06	5.88774e+06	1.87927e+06	4.53758e+06	447657	1.68645e+06	2.22456e+06	1.90849e+06
PC(18:3(6Z,9Z,12Z)/P-18:1(11Z))	0.737915			38.145	766.573	Lipids and lipid-like molecules	forward	1.47543e+07	2.20828e+07	1.90421e+07	1.17298e+07	1.62621e+07	1.45597e+07	501093	422425	2.3521e+07	1.42791e+07	1.91529e+07	1.31611e+07	9.2833e+06	1.44205e+07	1.17267e+07	1.02963e+07	1.48577e+07	2.03954e+07	1.28296e+07	9.81515e+06	1.32227e+07	8.26121e+06	1.53545e+07	1.20699e+07	1.04534e+07	1.01593e+07	1.62046e+07	1.22423e+07	1.19676e+07	9.2441e+06	1.73183e+07	1.12139e+07	1.37655e+07	1.44785e+07	2.96702e+07	2.04684e+07	1.60144e+07	1.50714e+07	1.95095e+07	1.33371e+07	1.32943e+07	1.83952e+07
Ganoderiol C	0.736974			107.567	519.404	Lipids and lipid-like molecules	forward	702665	3.88892e+06	3.11929e+06	3.03425e+06	1.94317e+06	2.01095e+06	3.02015e+06	5.14167e+06	2.37254e+06	2.30032e+06	2.54382e+06	2.13788e+06	1.88624e+06	1.98678e+06	2.2852e+06	1.71509e+06	2.60692e+06	3.26944e+06	3.70455e+06	1.75116e+06	2.44455e+06	1.57342e+06	2.6934e+06	2.98499e+06	3.10841e+06	5.8686e+06	6.83407e+06	2.41791e+06	1.46539e+06	2.90639e+06	2.38865e+06	2.44863e+06	1.11247e+06	2.26993e+06	936197	2.451e+06	3.32073e+06	1.35122e+06	4.39672e+06	4.20911e+06	2.43077e+06	4.49893e+06
2-O-(5,8,11,14,17-Eicosapentaenoyl)-1-O-hexadecylglycero-3-phosphocholine	0.736652			157.088	766.573	Lipids and lipid-like molecules	forward	9.63444e+07	1.11911e+08	1.01883e+08	6.97319e+07	9.53648e+07	1.00333e+08	6.79727e+07	6.41629e+07	1.39667e+08	7.87508e+07	1.14581e+08	7.73422e+07	8.47525e+07	1.09959e+08	8.27511e+07	8.26768e+07	8.96288e+07	1.11656e+08	7.72303e+07	7.02307e+07	8.3925e+07	5.80108e+07	1.01588e+08	7.28167e+07	6.70481e+07	5.90621e+07	1.12877e+08	6.98264e+07	6.09956e+07	7.1099e+07	8.95847e+07	7.0278e+07	6.46646e+07	7.663e+07	1.85681e+08	1.21771e+08	8.63949e+07	1.20546e+08	1.22484e+08	9.66391e+07	9.6066e+07	1.14679e+08
Cholesta-4,6-dien-3-one	0.735956			189.12	383.33	Lipids and lipid-like molecules	forward	533038	498979	356008	312905	316732	382950	480373	560007	500607	249035	413528	377863	247824	416692	427784	228998	588921	593634	433806	741315	480572	205891	401245	397738	396425	418137	540821	665507	347955	261781	307409	245426	861730	374595	429004	558564	597505	441707	560191	556688	440105	611922
2,2,6,6-Tetramethyl-4-piperidinone	0.734544			33.643	156.138	Organoheterocyclic compounds	forward	1.56831e+06	1.70918e+06	1.969e+06	759803	2.04008e+06	1.68564e+06	2.22796e+06	1.15916e+06	606395	679081	1.73282e+06	1.53952e+06	1.80718e+06	614417	1.46926e+06	1.46615e+06	2.123e+06	1.3117e+06	1.77401e+06	1.6304e+06	1.54537e+06	1.70523e+06	1.37381e+06	2.09093e+06	1.44776e+06	1.81275e+06	1.31515e+06	1.77287e+06	1.49456e+06	1.65713e+06	2.75088e+06	1.60767e+06	1.21097e+06	1.07866e+06	2.03132e+06	1.27177e+06	1.7284e+06	1.6437e+06	1.33905e+06	1.61299e+06	1.7742e+06	714841
Alanyl-Histidine	0.732924			445.159	227.114	Organic acids and derivatives	forward	2.1229e+06	514797	789777	4.33039e+06	1.01971e+06	810539	860500	1.34808e+06	784596	1.57893e+06	1.05037e+06	0	3.18699e+06	583658	1.32359e+06	2.75238e+06	778776	0	442228	329156	479144	881506	1.60327e+06	1.71342e+06	1.01083e+06	530067	800372	236921	830692	799686	322983	489814	1.22055e+06	0	0	1.44302e+06	1.54261e+06	0	1.74444e+06	0	690195	2.0542e+06
25-Hydroxyvitamin D2	0.732727			107.802	413.341	Lipids and lipid-like molecules	forward	106419	581747	726480	480095	369778	367832	470709	727506	415265	387339	494889	328275	191334	375665	266262	183704	430633	844131	900276	73889.1	515428	101152	273633	562531	519160	639095	852756	760849	216199	423972	335017	302437	109649	391299	157466	514636	913686	241116	763896	679042	254983	881085
(2beta,3alpha,9alpha,24R)-Ergosta-7,22-diene-2,3,9-triol	0.731486			107.948	431.351	Lipids and lipid-like molecules	forward	297406	1.50868e+06	1.25149e+06	1.21261e+06	1.13147e+06	1.12375e+06	1.36754e+06	1.64906e+06	847918	1.52127e+06	1.45878e+06	1.07822e+06	637965	983406	712757	676373	1.65775e+06	2.68258e+06	1.50549e+06	599446	1.64684e+06	517219	1.00546e+06	1.97187e+06	1.73506e+06	2.0246e+06	1.69132e+06	1.12424e+06	697998	1.14856e+06	899743	943616	296812	1.06605e+06	422988	1.24683e+06	1.6939e+06	997763	2.1623e+06	1.59215e+06	1.00157e+06	2.14435e+06
Pseudoionone	0.731163			34.3594	193.159	Lipids and lipid-like molecules	forward	4.13101e+06	5.64678e+06	2.94774e+06	2.21958e+06	3.76138e+06	3.60612e+06	3.42792e+06	2.0072e+06	1.38885e+06	1.68456e+06	4.63997e+06	4.53909e+06	1.07387e+07	2.24111e+06	5.04939e+06	3.96574e+06	8.51005e+06	4.14772e+06	3.29589e+06	2.91634e+06	4.35707e+06	3.45186e+06	4.90579e+06	3.85359e+06	3.71208e+06	5.04008e+06	5.64652e+06	3.66636e+06	4.82572e+06	8.64144e+06	4.80455e+06	4.68767e+06	3.34266e+06	7.8435e+06	4.16959e+06	2.90062e+06	3.81929e+06	3.77984e+06	4.16225e+06	5.36214e+06	4.68064e+06	3.93269e+06
6,10,14-Trimethyl-5,9,13-pentadecatrien-2-one	0.731091			185.621	263.236	Lipids and lipid-like molecules	forward	160440	1.18477e+06	686792	410192	510680	583892	986509	968609	385234	507861	1.05157e+06	501829	324115	639277	293702	239982	760590	1.09826e+06	1.20219e+06	656367	1.08502e+06	426524	969527	565440	394358	847189	1.17097e+06	631151	299016	718545	497176	627485	217714	131147	431232	655612	1.07593e+06	390127	714269	958429	501139	922010
xi-3-(4-Isopropylphenyl)-2-methylpropanal	0.724981			33.4311	191.143	Lipids and lipid-like molecules	forward	1.12036e+06	4.9586e+06	337754	3.15484e+06	4.13129e+06	2.24985e+06	2.22985e+06	1.30188e+06	1.45039e+06	1.78617e+06	1.29397e+06	7.01883e+06	1.05354e+07	2.32127e+06	3.28655e+06	807840	9.18047e+06	4.90385e+06	1.68991e+06	1.77806e+06	2.25796e+06	3.89482e+06	6.13599e+06	496852	5.424e+06	578339	2.80263e+06	939405	6.82695e+06	1.27458e+07	7.22773e+06	958834	3.21344e+06	767110	5.67952e+06	1.4708e+06	1.35053e+06	4.62965e+06	3.42389e+06	1.57279e+06	6.04327e+06	4.00161e+06
Ethylbenzene	0.72352			33.4514	107.086	Benzenoids	forward	3.29892e+06	4.90354e+06	2.85537e+06	1.45031e+06	3.82368e+06	3.52575e+06	3.70693e+06	1.93292e+06	1.4496e+06	1.31751e+06	2.66481e+06	4.74949e+06	4.83968e+06	1.72293e+06	3.73908e+06	2.34488e+06	5.93962e+06	3.47957e+06	2.93281e+06	3.04434e+06	3.19795e+06	3.23413e+06	4.8238e+06	5.14231e+06	3.40083e+06	3.09221e+06	4.54744e+06	2.98265e+06	4.03964e+06	6.33085e+06	5.81887e+06	4.9176e+06	3.49838e+06	2.41913e+06	4.63823e+06	2.64816e+06	2.43793e+06	3.88759e+06	4.61906e+06	3.03904e+06	4.17513e+06	3.68519e+06
PC(18:1(11Z)/14:0)	0.722712			170.679	732.553		forward	2.86837e+08	1.15425e+08	1.3763e+08	1.76668e+08	1.82459e+08	2.14044e+08	1.2704e+08	1.65553e+08	3.14865e+08	2.22211e+08	2.52329e+08	1.21982e+08	2.20776e+08	2.18931e+08	1.94071e+08	2.31603e+08	1.28093e+08	1.58854e+08	1.7551e+08	1.61004e+08	1.75959e+08	1.17377e+08	2.4512e+08	1.70646e+08	1.24998e+08	1.02388e+08	1.45862e+08	1.15397e+08	1.26156e+08	2.04354e+08	1.91548e+08	2.07851e+08	1.85363e+08	9.08087e+07	3.73688e+08	2.86343e+08	1.30293e+08	2.0095e+08	2.69047e+08	1.56551e+08	1.45893e+08	1.50234e+08
L-alpha-Aspartyl-L-hydroxyproline	0.721604			334.772	247.092	Organic acids and derivatives	forward	303194	204258	205794	251035	125476	140926	152492	218122	426705	139535	338467	294050	264754	214523	106293	93902.1	165103	184926	212366	87270.3	188340	405840	238070	229549	218544	298498	298841	158780	169530	355243	232036	270410	307025	88664.4	332554	447883	341668	296828	303095	153725	668438	294457
2-Methylbutyroylcarnitine	0.720437			265.81	246.17	Lipids and lipid-like molecules	forward	5.48564e+07	4.19268e+08	8.77148e+07	7.18144e+07	2.17641e+08	3.84001e+07	3.54678e+07	3.04058e+07	2.79077e+07	3.55345e+07	7.79025e+07	3.21162e+07	5.71555e+07	4.41718e+07	5.02357e+07	7.26934e+07	3.02796e+07	4.47927e+07	3.38397e+07	3.35225e+07	3.42108e+07	1.18702e+08	4.38168e+07	3.57439e+07	2.50148e+07	1.83389e+07	6.98521e+07	3.43897e+07	3.54056e+07	4.80414e+07	2.62345e+07	4.31581e+07	3.54404e+07	1.04708e+08	4.64755e+07	9.64176e+07	4.24639e+07	1.01471e+08	5.21507e+07	1.2795e+08	1.77119e+08	4.29044e+07
Chenodeoxyglycocholic acid	0.718536			230.127	450.321	Lipids and lipid-like molecules	forward	342645	161767	177297	20680.7	245475	180013	98200.5	161042	102311	100566	201815	152405	168603	80766.3	162418	169994	156812	291588	290081	217698	185238	284526	76754	135041	183503	74011.2	251546	434694	106666	746522	697338	257124	259219	101022	287775	129769	390035	419141	210737	627992	187272	213139
22-Acetylpriverogenin B	0.718126			108.142	517.388	Lipids and lipid-like molecules	forward	452567	2.08352e+06	1.34941e+06	2.00243e+06	916857	1.25252e+06	1.45494e+06	4.25916e+06	1.35562e+06	1.32102e+06	1.92986e+06	910537	1.28914e+06	1.137e+06	962870	755264	1.24485e+06	1.63598e+06	2.34591e+06	719065	1.33077e+06	898164	1.50943e+06	1.61925e+06	1.59619e+06	1.73243e+06	2.12352e+06	1.4948e+06	900395	1.53775e+06	730860	1.16004e+06	730565	1.13641e+06	422653	1.59688e+06	1.54921e+06	619772	2.26365e+06	2.28616e+06	1.57259e+06	1.88496e+06
PC(P-18:1(11Z)/22:6(4Z,7Z,10Z,13Z,16Z,19Z))	0.717304			152.611	816.589	Lipids and lipid-like molecules	forward	2.85708e+06	2.57541e+06	1.5898e+06	1.21127e+06	1.42047e+06	1.54578e+06	1.52095e+06	1.08821e+06	2.9e+06	895643	2.02941e+06	422448	1.68008e+06	1.86802e+06	2.00633e+06	1.14866e+06	1.80805e+06	1.60087e+06	693499	1.14392e+06	1.43393e+06	1.03468e+06	2.24307e+06	1.63977e+06	1.31128e+06	1.65349e+06	2.60245e+06	1.73035e+06	996441	1.50063e+06	1.91853e+06	1.27847e+06	1.21571e+06	1.21729e+06	3.13093e+06	2.42764e+06	2.05093e+06	2.46055e+06	2.20154e+06	2.01037e+06	2.98983e+06	2.03968e+06
2-acetyl-1-alkyl-sn-glycero-3-phosphocholine	0.715428			217.124	524.37	Lipids and lipid-like molecules	forward	2.49154e+08	3.25083e+08	3.15948e+08	1.84844e+08	2.24735e+08	2.75741e+08	2.27634e+08	2.25582e+08	3.35939e+08	2.27764e+08	2.71305e+08	3.22975e+08	1.68239e+08	2.866e+08	1.78349e+08	2.45284e+08	2.91967e+08	2.97881e+08	3.26298e+08	2.1509e+08	2.31842e+08	2.5289e+08	2.82182e+08	2.91279e+08	2.53893e+08	1.72406e+08	3.36121e+08	2.39796e+08	2.44237e+08	2.42224e+08	2.78567e+08	2.67839e+08	2.32756e+08	2.35214e+08	5.96774e+08	3.6898e+08	2.98177e+08	4.69123e+08	3.47404e+08	1.58621e+08	2.08712e+08	2.99161e+08
2-Isopropyl-5-methylfuran	0.715111			33.5606	125.096	Organoheterocyclic compounds	forward	1.4349e+06	2.26453e+06	1.0693e+06	475408	1.88698e+06	1.86981e+06	2.59526e+06	316231	390986	463014	1.29496e+06	3.28772e+06	2.21309e+06	380466	2.26688e+06	858221	2.56778e+06	1.26776e+06	1.31938e+06	2.29919e+06	1.69259e+06	2.13118e+06	2.54383e+06	3.26764e+06	1.41586e+06	1.40065e+06	1.78358e+06	1.38009e+06	1.90448e+06	2.16255e+06	3.63334e+06	2.28824e+06	1.43394e+06	2.01542e+06	2.06815e+06	1.77365e+06	1.28402e+06	1.97336e+06	1.61835e+06	975018	1.96569e+06	1.45939e+06
1,3-Diisopropylbenzene	0.714629			33.4482	163.148	Benzenoids	forward	2.6763e+06	5.38371e+06	1.07564e+06	3.98586e+06	4.41813e+06	2.59176e+06	2.7299e+06	1.43525e+06	2.04149e+06	2.37487e+06	2.31815e+06	5.96332e+06	9.38433e+06	2.63268e+06	3.13702e+06	1.37669e+06	8.44035e+06	4.43544e+06	2.01228e+06	2.10679e+06	2.61538e+06	3.38576e+06	5.52557e+06	4.00836e+06	4.34321e+06	1.69256e+06	3.48766e+06	2.10387e+06	5.57746e+06	1.16067e+07	6.9388e+06	2.82534e+06	2.63634e+06	2.85419e+06	5.15424e+06	2.48276e+06	1.88862e+06	4.06505e+06	4.2662e+06	2.51138e+06	4.8736e+06	3.7144e+06
eta-Tocopherol	0.714234			193.626	403.356	Lipids and lipid-like molecules	forward	168403	640609	783427	504540	503614	473827	685931	596674	424240	450684	666685	538208	187656	350649	248502	314386	713887	988470	846990	341021	1.09494e+06	344281	260843	485257	697298	959973	890144	472955	297669	531041	442212	408135	34173.3	646777	113477	805423	567066	489438	490096	1.17169e+06	485742	939800
PC(16:1(9Z)/P-18:1(11Z))	0.712847			162.826	742.573		forward	7.85353e+06	1.27791e+07	1.49153e+07	2.14563e+06	1.03005e+07	1.29777e+07	1.15784e+07	7.31949e+06	8.56217e+06	6.93366e+06	1.13464e+07	1.23385e+07	5.63969e+06	9.65892e+06	7.96153e+06	6.21909e+06	1.57716e+07	1.16557e+07	8.66447e+06	1.24559e+07	1.24012e+07	9.42058e+06	1.11215e+07	1.28279e+07	1.05609e+07	5.79992e+06	1.53424e+07	1.29251e+07	6.91553e+06	8.76838e+06	1.27642e+07	7.04976e+06	6.70931e+06	9.72949e+06	1.98041e+07	8.60707e+06	7.34861e+06	1.32248e+07	7.90194e+06	1.01536e+07	8.52883e+06	1.11923e+07
Octadecanamide	0.712315			133.29	284.294	Lipids and lipid-like molecules	forward	164694	254501	235020	200022	63974.2	325855	105007	47790.3	341784	177969	193455	354793	551816	714019	141404	235408	137024	424447	444640	159655	155007	64768.9	1.41191e+06	127037	326635	136891	385162	52680.7	265311	207760	82182.8	427695	1.82419e+06	792260	1.52486e+06	767009	348854	855965	77293.9	1.19684e+06	187121	233620
5-Amino-2,3-dihydro-6-(3-hydroxy-4-methoxy-1-oxobutyl)-2,2-dimethyl-4H-1-benzopyran-4-one	0.711526			332.36	308.152	Organoheterocyclic compounds	forward	229402	158689	141742	125856	133449	150411	167060	303842	268235	236201	195998	225726	310279	136179	143425	355723	139575	140500	203604	196018	211742	277879	279289	273146	199800	232524	262834	198107	325764	244032	225206	220899	152688	179107	160839	216037	199360	276198	170272	313350	167378	164734
(3alphaOH,20S,24S)-3,19:20,24-Diepoxydammarane-3,25-diol	0.711124			106.598	475.377	Lipids and lipid-like molecules	forward	163248	2.41196e+06	1.42344e+06	1.37853e+06	756048	1.27328e+06	1.31332e+06	1.95367e+06	964126	1.2089e+06	1.28905e+06	2.67448e+06	726808	885582	233421	355102	1.6749e+06	1.42689e+06	1.81911e+06	170636	993013	226408	809443	840102	1.50058e+06	1.79193e+06	2.03263e+06	999362	428760	1.51587e+06	732835	511916	553955	1.204e+06	609991	1.37344e+06	2.24756e+06	291506	2.29259e+06	1.35052e+06	957403	1.94525e+06
Ergosterol peroxide	0.710926			108.212	429.336	Lipids and lipid-like molecules	forward	0	907828	651777	888718	772850	730189	840371	1.16951e+06	308835	503146	853981	808787	101867	399828	299222	98477.8	428442	1.12548e+06	811326	359890	573033	442822	383576	1.04329e+06	1.08407e+06	917300	1.04383e+06	860993	362346	836637	470926	453014	124170	798842	0	404935	1.01857e+06	0	1.22741e+06	1.41464e+06	536668	600890
Formiminoglutamic acid	0.709308			233.064	175.071	Organic acids and derivatives	forward	3.49353e+06	2.95399e+06	2.74681e+06	1.77193e+06	2.28732e+06	2.75895e+06	3.22929e+06	2.17132e+06	3.46944e+06	1.75923e+06	3.0625e+06	3.80124e+06	4.1444e+06	2.78421e+06	1.64193e+06	1.25629e+06	2.12297e+06	2.63558e+06	2.50784e+06	2.25905e+06	2.29898e+06	4.01432e+06	3.24923e+06	2.4699e+06	3.71631e+06	2.8651e+06	2.5468e+06	2.20501e+06	2.81376e+06	3.4941e+06	1.91571e+06	2.87237e+06	4.74233e+06	1.32433e+06	4.15657e+06	3.97844e+06	4.45109e+06	3.84269e+06	3.61506e+06	2.89924e+06	5.31367e+06	3.06863e+06
L-Allothreonine	0.708947			390.983	120.066	Organic acids and derivatives	forward	1.33216e+07	4.24393e+07	1.32567e+07	1.47214e+07	3.9138e+07	2.10437e+07	2.64833e+07	1.95673e+07	2.20944e+07	1.02972e+07	5.06305e+07	2.15791e+07	1.77937e+07	1.52962e+07	1.67894e+07	1.54369e+07	2.11387e+07	1.0252e+07	1.76214e+07	2.1639e+07	2.14645e+07	1.42217e+07	1.49879e+07	1.64675e+07	1.92897e+07	2.49578e+07	2.15763e+07	2.79845e+07	3.27656e+07	4.32405e+07	1.37225e+07	1.42425e+07	1.00922e+07	2.37312e+07	2.13144e+07	1.69828e+07	1.56016e+07	4.20985e+07	1.40229e+07	1.40366e+07	2.02443e+07	1.95075e+07
PC(16:0/P-16:0)	0.707627			166.181	718.573	Lipids and lipid-like molecules	forward	3.02836e+07	3.46626e+07	2.25656e+07	2.30869e+07	2.83977e+07	2.89928e+07	2.12666e+07	2.37905e+07	3.91749e+07	2.19972e+07	3.3275e+07	2.34097e+07	2.43137e+07	3.14926e+07	3.034e+07	2.76084e+07	2.80611e+07	2.84672e+07	2.521e+07	2.83158e+07	2.68991e+07	2.08515e+07	3.20591e+07	2.0543e+07	1.59029e+07	1.5574e+07	2.31742e+07	1.95913e+07	1.73762e+07	1.86494e+07	2.71663e+07	1.87093e+07	2.01002e+07	2.4737e+07	4.83965e+07	2.94951e+07	2.41166e+07	2.91157e+07	2.67918e+07	2.51886e+07	2.73172e+07	3.39471e+07
PC(20:3(8Z,11Z,14Z)/P-18:0)	0.707147			159.335	796.619	Lipids and lipid-like molecules	forward	2.87795e+07	3.9608e+07	4.50394e+07	1.9173e+07	3.62144e+07	4.0899e+07	2.85728e+07	2.81366e+07	3.70568e+07	1.87574e+07	3.96154e+07	3.18944e+07	3.89883e+07	3.79078e+07	2.47807e+07	3.59736e+07	3.67839e+07	3.63821e+07	3.3488e+07	4.08787e+07	3.50491e+07	3.10488e+07	3.35499e+07	3.12181e+07	2.68648e+07	2.54351e+07	4.32695e+07	1.52049e+07	2.56803e+07	3.14013e+07	4.59185e+07	2.86517e+07	3.30696e+07	2.80683e+07	5.9428e+07	3.97437e+07	2.79559e+07	4.72241e+07	3.3673e+07	3.39651e+07	2.04758e+07	3.99796e+07
SM(d18:1/22:0)	0.706207			202.796	787.667	Lipids and lipid-like molecules	forward	4.97658e+07	6.24233e+07	6.19519e+07	8.23827e+07	4.60659e+07	5.64784e+07	6.35162e+07	7.43052e+07	5.70888e+07	5.25065e+07	9.87634e+07	5.36339e+07	4.57825e+07	6.17963e+07	6.411e+07	6.90375e+07	6.14558e+07	6.62078e+07	6.56191e+07	8.55443e+07	7.12003e+07	7.55631e+07	6.92195e+07	6.26369e+07	5.44708e+07	5.04221e+07	6.00791e+07	5.22595e+07	5.68673e+07	4.2979e+07	4.95954e+07	6.03486e+07	4.73606e+07	5.12471e+07	5.05211e+07	4.3468e+07	3.96615e+07	5.03872e+07	5.12159e+07	3.34316e+07	4.52744e+07	4.15803e+07
3-Methylcytosine	0.706064			328.908	126.055	Organoheterocyclic compounds	forward	1.30321e+06	0	0	1.09061e+06	569532	927538	239217	1.40321e+06	410558	539266	0	1.05501e+06	1.55745e+06	1.09153e+06	936994	1.52334e+06	1.35531e+06	0	0	0	362138	0	226129	0	810196	1.06522e+06	0	681812	192196	0	239618	556292	375582	0	202229	627217	851867	0	1.64986e+06	634023	529040	1.16203e+06
5-Oxo-2(5H)-isoxazolepropanenitrile	0.704955			178.654	139.05	Organoheterocyclic compounds	forward	3.95124e+06	6.629e+06	1.32162e+07	2.98369e+06	3.71966e+06	1.77134e+06	2.66488e+06	1.7332e+06	8.40878e+06	1.42368e+06	1.58703e+07	1.99931e+06	2.2811e+06	2.93651e+06	1.42995e+06	5.29035e+06	2.65549e+06	1.52049e+07	1.05971e+07	2.68555e+07	2.10223e+06	3.99921e+06	2.9359e+06	3.80358e+06	2.83504e+06	6.49515e+06	6.58805e+06	2.74235e+06	4.79649e+06	6.15803e+06	4.59325e+07	9.0489e+06	2.8481e+06	1.82822e+08	5.3423e+06	3.89385e+07	4.40527e+06	3.26919e+07	1.09757e+06	3.29197e+06	2.07973e+06	2.63313e+06
PC(18:1(9Z)/P-18:1(11Z))	0.703465			163.867	770.603	Lipids and lipid-like molecules	forward	4.22632e+06	5.89907e+06	7.67171e+06	4.90313e+06	4.43698e+06	6.34202e+06	7.53128e+06	7.25222e+06	8.68953e+06	6.19856e+06	9.06239e+06	8.83187e+06	7.08899e+06	4.34375e+06	6.59657e+06	4.40362e+06	6.55678e+06	8.37168e+06	5.92825e+06	6.56493e+06	4.30842e+06	7.30567e+06	8.16285e+06	6.63821e+06	5.68201e+06	6.72588e+06	9.88798e+06	5.70525e+06	323698	8.27879e+06	5.6997e+06	6.95353e+06	3.57412e+06	6.23497e+06	1.72315e+07	6.74335e+06	7.27179e+06	8.18102e+06	8.50618e+06	6.02807e+06	5.25564e+06	6.66207e+06
2-Methyl-3-oxopropanoic acid	0.703434			377.482	103.039	Organic oxygen compounds	forward	6.18769e+06	9.39976e+06	8.44158e+06	7.15712e+06	6.65928e+06	7.6658e+06	7.41939e+06	7.02719e+06	6.84037e+06	7.67785e+06	8.07258e+06	7.22187e+06	8.44454e+06	7.96224e+06	7.22735e+06	7.58285e+06	7.15661e+06	7.25371e+06	8.09464e+06	7.79044e+06	6.8256e+06	8.35906e+06	7.73026e+06	6.43378e+06	7.22605e+06	5.74269e+06	7.8642e+06	6.81709e+06	7.46234e+06	9.5602e+06	5.75343e+06	7.37183e+06	7.88072e+06	5.49079e+06	8.41786e+06	7.15653e+06	9.78909e+06	8.45348e+06	8.51363e+06	7.74421e+06	8.87908e+06	9.9286e+06
D-Ornithine	0.703246			444.932	133.097	Organic acids and derivatives	forward	2.58241e+06	2.01668e+06	1.17997e+06	3.14366e+06	3.33904e+06	1.82336e+06	1.07027e+06	2.52668e+06	1.49703e+06	1.20047e+06	2.87302e+06	2.46772e+06	1.80372e+06	2.68786e+06	1.1339e+06	3.33971e+06	2.337e+06	706776	1.87905e+06	1.69942e+06	2.40305e+06	1.91351e+06	2.32774e+06	2.17131e+06	1.829e+06	1.91689e+06	2.12766e+06	2.19051e+06	2.53609e+06	2.37894e+06	1.74862e+06	1.21413e+06	2.5496e+06	947472	1.99355e+06	2.10401e+06	1.05569e+06	1.95974e+06	948732	1.13011e+06	1.94205e+06	2.63638e+06
2-Phenylacetamide	0.70196			324.543	136.076	Benzenoids	forward	1.57329e+07	2.00436e+07	1.243e+07	1.6942e+07	1.22457e+07	2.10008e+07	1.09783e+07	2.58607e+07	2.33035e+07	4.21255e+07	1.46763e+07	7.22616e+06	3.02239e+07	5.58913e+07	2.30883e+07	2.06801e+07	1.75249e+07	9.87388e+06	9.84079e+06	6.9543e+06	1.18222e+07	1.5024e+07	1.23886e+07	1.69146e+07	8.71637e+06	1.99538e+07	3.03639e+07	1.52402e+07	9.37266e+06	3.18716e+07	6.01344e+06	2.04537e+07	1.15735e+07	6.13573e+06	2.08419e+07	2.17816e+07	9.00259e+06	1.7633e+07	2.63707e+07	1.834e+07	1.50783e+07	9.98502e+06
6-Deoxocastasterone	0.701757			108.103	451.377	Lipids and lipid-like molecules	forward	236001	1.27784e+06	1.24444e+06	739737	639284	822483	1.06986e+06	1.33684e+06	793547	697329	986725	502801	457884	988699	578424	374972	838595	1.16642e+06	1.36315e+06	529333	1.21475e+06	441497	1.08911e+06	816826	868825	1.22655e+06	1.44351e+06	1.01624e+06	418551	1.06457e+06	555780	688800	334445	728266	423722	898459	2.43798e+06	497535	1.18681e+06	1.23264e+06	944682	1.19273e+06
4,8 Dimethylnonanoyl carnitine	0.700187			212.22	330.263	Lipids and lipid-like molecules	forward	661193	1.10778e+06	1.01361e+06	983539	978862	923932	4.58541e+06	1.26273e+06	703685	1.25789e+06	762825	730573	1.19992e+06	1.01765e+06	1.14489e+06	370809	2.14543e+06	874554	1.72328e+06	1.79943e+06	2.35264e+06	3.01938e+06	1.00969e+06	1.49081e+06	460589	1.75067e+06	6.82056e+06	4.38424e+06	2.4767e+06	5.73636e+06	1.25204e+06	928135	692340	1.27735e+06	687808	543177	660617	1.1415e+06	1.21094e+06	791468	1.62537e+06	786171
SM(d16:1/24:1(15Z))	0.70017			78.4989	785.652	Organic nitrogen compounds	forward	1.73386e+06	2.08566e+06	2.46226e+06	1.72747e+06	3.72343e+06	3.51535e+06	3.01589e+06	2.94723e+06	2.75965e+06	0	772258	5.67135e+06	3.33127e+06	2.29789e+06	1.57669e+06	2.69958e+06	3.46506e+06	1.39473e+06	2.20798e+06	6.82415e+06	636624	2.08095e+06	2.51663e+06	2.11938e+06	1.99289e+06	2.72632e+06	2.53147e+06	2.03545e+06	159649	1.94434e+06	0	2.90514e+06	1.09988e+06	3.18828e+06	1.22779e+07	4.60884e+06	1.65682e+06	2.37734e+06	1.69653e+07	2.64409e+06	2.53105e+06	6.44054e+06
1-Isothiocyanato-7-(methylthio)heptane	0.700091			271.776	204.087	Organosulfur compounds	forward	750582	4.12829e+06	2.05059e+06	1.4248e+06	1.62163e+06	991006	969509	1.19773e+06	1.54841e+06	1.5412e+06	1.08005e+06	885513	1.86065e+06	803148	898749	1.41048e+06	668659	2.39133e+06	1.71944e+06	1.39533e+06	834626	2.30905e+06	1.1997e+06	1.10024e+06	857966	1.13124e+06	1.14392e+06	1.09674e+06	1.09089e+06	1.66731e+06	1.13591e+06	1.73229e+06	2.42272e+06	1.79485e+06	1.96178e+06	2.50683e+06	1.94622e+06	2.10212e+06	637258	1.85447e+06	1.28912e+06	1.09493e+06
Norambreinolide	0.699428			61.881	251.2	Organoheterocyclic compounds	forward	897423	3.30843e+06	2.25565e+06	2.15349e+06	1.37074e+06	1.99679e+06	1.89326e+06	3.01177e+06	2.79914e+06	1.92317e+06	3.49685e+06	2.55961e+06	1.82345e+06	1.28275e+06	1.09348e+06	1.26325e+06	3.22867e+06	2.75634e+06	3.92865e+06	1.9339e+06	2.00329e+06	1.96953e+06	1.58983e+06	4.32463e+06	3.0439e+06	2.85805e+06	2.65155e+06	2.50331e+06	1.58523e+06	2.76563e+06	2.24752e+06	2.19127e+06	684166	1.67931e+06	490631	2.09005e+06	5.56194e+06	1.28112e+06	3.79995e+06	3.80731e+06	1.83185e+06	4.26652e+06
(3alpha,5alpha,7alpha)-14-Methylergosta-9(11),24(28)-dien-3,7-diol	0.699248			108.343	429.372	Lipids and lipid-like molecules	forward	617157	0	189250	75418.8	0	0	0	0	380263	98905	0	86194.3	352287	0	146481	462041	209266	0	71716.7	0	0	0	131978	0	0	0	103061	0	81869.9	0	172921	79167.9	219242	0	699293	116723	0	585121	0	0	66878.1	0
PC(18:2(9Z,12Z)/P-18:1(11Z))	0.699046			161.6	768.588	Lipids and lipid-like molecules	forward	6.19843e+07	7.95557e+07	7.75789e+07	4.52406e+07	6.4604e+07	8.13537e+07	6.15442e+07	6.29484e+07	7.9775e+07	6.0177e+07	7.08175e+07	6.7213e+07	6.93251e+07	7.09449e+07	5.72159e+07	6.75511e+07	5.81776e+07	6.63516e+07	6.62696e+07	6.78022e+07	6.19457e+07	6.47142e+07	7.0664e+07	6.31333e+07	5.30248e+07	4.42366e+07	8.28323e+07	5.37345e+07	5.37899e+07	6.64509e+07	6.92198e+07	5.52579e+07	6.06083e+07	5.32846e+07	1.22944e+08	7.41649e+07	4.32947e+07	8.98481e+07	6.68707e+07	7.14233e+07	4.44003e+07	9.00178e+07
Santalyl phenylacetate	0.697748			203.941	339.234	Lipids and lipid-like molecules	forward	341245	506490	1.36935e+06	582525	1.4448e+06	1.59756e+06	1.1698e+06	1.02472e+06	1.26703e+06	1.03022e+06	738493	2.28582e+06	617120	1.29242e+06	1.0314e+06	353124	823569	1.34837e+06	1.55822e+06	822817	767414	1.53257e+06	1.04673e+06	584803	1.39236e+06	848748	1.9436e+06	834616	821308	1.02091e+06	842261	783390	1.34744e+06	771274	616329	1.28842e+06	881535	1.08344e+06	811385	1.84653e+06	571241	1.35453e+06
2-[2-(4-Hydroxy-3-methoxyphenyl)ethyl]-5-octylfuran	0.697579			255.809	331.226	Lipids and lipid-like molecules	forward	101986	446553	688929	21974.4	637197	697356	919035	686836	230570	312641	593421	377538	201554	895728	303700	175850	1.21147e+06	1.3013e+06	339620	338453	496656	334564	472054	789178	670108	786140	361175	680075	938960	531153	613191	255716	3.30021e+06	499649	71421.5	368716	243174	826983	533741	260181	65852.8	352587
Desoxoglabrolide	0.696774			195.007	455.351	Lipids and lipid-like molecules	forward	16181.8	237510	269811	216469	140867	207886	168911	186720	156326	143821	279291	123267	61913.8	122854	39754.4	139171	265597	361218	261635	192241	345021	130048	78985.7	227959	234016	268616	355872	142730	119183	228112	143751	136433	0	87692.4	72785.1	293779	148882	170192	142209	286183	147711	436481
3-Hydroxy-beta-ionone	0.69487			108.896	209.153	Lipids and lipid-like molecules	forward	616215	1.22172e+06	617694	743907	641225	729365	490206	893931	777735	679497	754309	697545	908682	716129	617315	659710	935822	988969	855763	788243	819438	649422	750963	730145	781310	955017	1.00129e+06	849397	667822	910990	644026	610468	664219	562449	739054	446709	1.02534e+06	408476	897177	884460	709280	909790
PC(18:3(6Z,9Z,12Z)/18:1(11Z))	0.69323			198.159	782.567		forward	990038	861404	1.4392e+06	1.77674e+06	886233	1.41697e+06	636683	767487	2.37369e+06	7.38195e+07	1.2356e+06	853208	475327	1.31083e+06	1.36267e+06	1.02142e+06	1.00796e+06	1.07289e+06	2.02611e+06	987588	888340	662830	1.05428e+06	868730	678438	550015	1.32812e+06	631371	850818	1.2068e+06	1.3323e+06	1.18373e+06	1.01044e+06	806007	2.32609e+06	1.7993e+06	954095	957535	943559	891406	945070	834538
PC(20:4(8Z,11Z,14Z,17Z)/P-18:0)	0.693084			38.0777	794.603	Lipids and lipid-like molecules	forward	9.38516e+06	1.56747e+07	1.59683e+07	9.61515e+06	1.17366e+07	1.19537e+07	8.69454e+06	1.14885e+07	1.4976e+07	1.03547e+07	1.38458e+07	9.776e+06	9.78046e+06	1.09381e+07	1.13742e+07	9.05179e+06	9.48971e+06	1.40539e+07	1.06201e+07	8.46956e+06	1.0763e+07	6.76311e+06	1.26122e+07	9.80809e+06	8.63304e+06	1.0547e+07	1.24923e+07	9.41757e+06	1.09471e+07	9.86406e+06	1.69796e+07	9.64235e+06	1.1406e+07	9.89965e+06	2.19935e+07	1.45149e+07	1.42016e+07	1.04892e+07	1.3843e+07	1.10404e+07	8.97124e+06	1.25757e+07
MG(20:4(5Z,8Z,11Z,14Z)/0:0/0:0)	0.69155			175.201	379.283	Lipids and lipid-like molecules	forward	64396.3	916187	644793	469669	617149	483317	720216	935780	485244	583930	863606	483861	418038	438828	532593	116198	614862	876944	1.39675e+06	535941	923854	421665	846668	620038	604029	905066	866084	719440	526707	921804	1.02583e+06	1.01019e+06	268031	393178	42033.7	200214	6.19931e+06	250597	933183	1.6646e+06	1.00787e+06	1.31166e+06
SM(d18:1/24:0)	0.689217			200.466	815.691	Lipids and lipid-like molecules	forward	4.60158e+07	5.30052e+07	2.27765e+07	9.99488e+07	1.64791e+07	5.99126e+07	4.01541e+07	6.69e+07	4.47914e+07	3.12711e+07	9.74223e+07	2.29785e+07	4.20422e+07	6.16996e+07	2.71399e+07	3.26181e+07	3.2385e+07	3.91933e+07	3.8472e+07	5.58687e+07	4.60886e+07	6.51527e+07	7.28582e+07	4.491e+07	3.92375e+07	4.81893e+07	4.51249e+07	5.49238e+07	4.78538e+07	4.11057e+07	2.23066e+07	5.08939e+07	2.55272e+07	3.57184e+07	4.62952e+07	3.38549e+07	4.78188e+07	3.61576e+07	3.15907e+07	1.12292e+07	5.14263e+07	4.53806e+07
N-Palmitoylsphingosine	0.689185			33.4573	538.519	Lipids and lipid-like molecules	forward	2.19699e+06	1.76537e+06	1.98666e+06	220814	1.87533e+06	1.54823e+06	1.0553e+06	124042	304522	327670	2.57728e+06	1.29124e+06	1.49934e+06	326164	1.84353e+06	2.22084e+06	1.24835e+06	2.10608e+06	1.4119e+06	1.75121e+06	1.2942e+06	868143	1.81842e+06	892667	710006	600568	934286	674716	1.14604e+06	707218	1.15605e+06	1.27983e+06	1.44066e+06	1.30972e+06	2.49362e+06	2.5504e+06	1.5852e+06	1.74155e+06	2.23115e+06	1.41172e+06	2.5807e+06	1.72723e+06
Ampicillin	0.688086			280.512	350.162	Organoheterocyclic compounds	forward	0	0	0	0	0	0	0	0	0	0	0	0	0	0	0	0	21184	0	0	0	0	0	0	0	21603.2	0	0	0	0	0	0	0	0	0	31788.5	0	0	0	0	0	0	0
3-Amino-1,4-dimethyl-5H-pyrido[4,3-b]indole	0.686996			140.974	212.118	Organoheterocyclic compounds	forward	0	0	0	0	0	0	0	0	0	0	0	0	0	0	0	0	0	0	0	0	0	0	0	0	0	0	0	0	0	11593.9	0	0	0	0	0	0	0	0	0	0	0	0
PC(22:5(7Z,10Z,13Z,16Z,19Z)/16:1(9Z))	0.684355			194.636	806.568	Lipids and lipid-like molecules	forward	341762	178778	406842	376650	235949	487114	192998	257403	218622	149267	157519	224424	215977	246702	249045	186425	560757	284246	193975	209020	229459	197102	283193	154255	147932	198654	274844	179958	127774	314757	262414	574131	320783	178455	429142	382687	92722.7	476088	526748	164166	368612	281253
myo-Inositol	0.680403			411.649	203.053	Organic oxygen compounds	forward	939157	359611	351111	1.37136e+06	776271	1.56279e+06	776684	1.09065e+06	1.38708e+06	1.38515e+06	658538	717166	990006	635387	670461	836245	647354	135966	560992	364449	993560	1.1534e+06	954711	888034	582101	618133	717376	781456	608456	686368	496476	1.33897e+06	1.38088e+06	206160	714359	963972	855016	276456	526406	1.13109e+06	1.02689e+06	767365
PC(22:4(7Z,10Z,13Z,16Z)/16:0)	0.680393			191.244	810.599	Lipids and lipid-like molecules	forward	683616	743542	1.01057e+06	979449	939880	6.49011e+06	1.83684e+06	672057	1.30706e+06	702070	823634	570280	5.11412e+06	1.05819e+06	617838	6.14728e+07	1.48293e+06	1.16718e+06	677534	998308	1.35195e+06	527208	800667	478394	552610	336865	575947	572773	446835	806076	1.14106e+06	978771	1.76028e+06	921258	8.07516e+06	6.60674e+06	882928	1.14424e+06	1.08039e+06	725749	842364	765867
Dimethylbenzyl carbinyl hexanoate	0.678324			196.314	249.184	Benzenoids	forward	1.55492e+06	3.28125e+06	3.49379e+06	2.32274e+06	1.8255e+06	2.84061e+06	3.97037e+06	4.72745e+06	1.82129e+06	3.38741e+06	3.40287e+06	2.24187e+06	797843	1.51759e+06	879530	1.04059e+06	2.76515e+06	3.26393e+06	3.90217e+06	1.47843e+06	3.41308e+06	3.22758e+06	1.1432e+06	2.25734e+06	3.37765e+06	5.02761e+06	3.94217e+06	3.02204e+06	1.32162e+06	2.23386e+06	1.99787e+06	2.32219e+06	745855	2.51041e+06	729138	2.0702e+06	3.33272e+06	2.7639e+06	2.34844e+06	7.15168e+06	2.4015e+06	3.07849e+06
Tryptophyl-Isoleucine	0.677193			205.042	318.181	Organic acids and derivatives	forward	1.13647e+06	811050	983162	697264	639380	372157	1.03044e+06	523100	567137	623682	825479	676341	726065	767757	761597	1.15638e+06	573220	835278	1.04841e+06	770639	694470	581444	537890	785048	584704	804353	1.07138e+06	622487	917099	1.60725e+06	723944	769676	392891	770155	817816	723293	430191	1.14034e+06	853031	489983	295374	544474
5-Heneicosyl-1,3-benzenediol	0.674857			107.865	405.372	Benzenoids	forward	198360	2.94903e+06	1.24758e+06	1.4999e+06	807591	920084	911527	1.3306e+06	1.06755e+06	1.05617e+06	1.72625e+06	646976	764642	1.38501e+06	637239	559679	1.47463e+06	1.65827e+06	2.07235e+06	1.002e+06	1.32137e+06	582576	2.09473e+06	952773	1.47839e+06	2.26373e+06	1.57479e+06	1.38917e+06	761610	1.39265e+06	693228	1.03839e+06	424427	915406	569504	1.17234e+06	7.83218e+06	590778	1.46296e+06	1.73817e+06	1.04236e+06	1.35478e+06
5,6-Dihydroxyindole	0.67406			105.642	150.055	Organoheterocyclic compounds	forward	6.25623e+06	4.62049e+06	2.31035e+06	2.02268e+06	2.59273e+06	1.69915e+06	1.88581e+06	2.52465e+06	2.17104e+06	1.4809e+06	5.14256e+06	3.49924e+06	1.9221e+06	1.8286e+06	2.08429e+06	1.74238e+06	1.67069e+06	2.16173e+06	1.56517e+06	5.3095e+06	6.79514e+06	1.5454e+06	1.52446e+06	1.77047e+06	6.11807e+06	1.35527e+06	4.2822e+06	2.84494e+06	7.37902e+06	1.87062e+06	2.90699e+06	2.37416e+06	1.41511e+06	6.48674e+06	1.35192e+06	5.11259e+06	2.44689e+06	6.096e+06	4.59396e+06	2.36644e+06	2.87623e+06	1.07402e+06
1-Methylinosine	0.673054			142.34	283.107	Nucleosides, nucleotides, and analogues	forward	3.60514e+06	9.00939e+06	4.93078e+06	1.39333e+06	8.05709e+06	1.56511e+06	6.65215e+06	5.99708e+06	1.64912e+06	2.35419e+06	1.67638e+06	8.15645e+06	1.84283e+06	5.37757e+06	1.21026e+06	5.10495e+06	4.17029e+06	1.36102e+06	6.51403e+06	1.40428e+06	7.7168e+06	7.20863e+06	1.9354e+06	6.04752e+06	981040	5.64937e+06	3.2224e+06	8.62796e+06	4.52317e+06	5.13466e+06	2.6231e+06	7.93623e+06	5.88392e+06	1.32477e+06	1.44665e+06	3.651e+06	6.53062e+06	4.15849e+06	8.49759e+06	5.2412e+06	2.30665e+06	5.49624e+06
PC(18:3(6Z,9Z,12Z)/18:0)	0.671099			108.078	784.584		forward	1.78145e+06	1.61682e+06	1.15541e+07	868769	3.73127e+06	1.91902e+06	2.18401e+06	1.22824e+06	2.27302e+06	3.3735e+06	1.95875e+06	1.52507e+06	1.26968e+06	2.53169e+06	1.18782e+06	1.98551e+06	1.94344e+06	1.99991e+06	3.49648e+06	1.97824e+06	1.77102e+06	1.41438e+06	3.80439e+06	3.47e+06	2.14933e+06	1.00781e+06	2.9145e+06	1.65597e+06	1.85205e+06	1.91148e+06	2.20295e+06	1.44022e+06	1.88397e+06	1.47146e+06	4.04041e+06	1.45304e+06	941912	2.51987e+06	3.2943e+06	5.19611e+06	1.6955e+06	2.06442e+06
SM(d17:1/24:0)	0.671077			201.636	801.683	Organic nitrogen compounds	forward	7.76489e+06	5.82214e+06	7.60143e+06	8.88905e+06	6.66989e+06	7.91987e+06	9.03025e+06	7.90496e+06	4.57276e+06	6.50038e+06	1.00234e+07	6.33624e+06	6.04466e+06	7.81825e+06	1.09651e+07	8.3643e+06	7.47951e+06	8.311e+06	7.91087e+06	9.18119e+06	1.15598e+07	1.21045e+07	1.06132e+07	8.39361e+06	7.26141e+06	8.42263e+06	8.55084e+06	1.30197e+07	6.48113e+06	8.73788e+06	6.2186e+06	7.8514e+06	5.73646e+06	7.64287e+06	6.06895e+06	5.55933e+06	6.70259e+06	6.51269e+06	6.31833e+06	4.68494e+06	4.97091e+06	4.49362e+06
3-Methyl-5-pentyl-2-furanundecanoic acid	0.668721			218.815	337.273	Lipids and lipid-like molecules	forward	1.13619e+06	1.05526e+06	1.36508e+06	1.03212e+06	1.14856e+06	1.26248e+06	1.22471e+06	951471	1.37002e+06	962348	620757	1.24134e+06	754801	1.38618e+06	1.29601e+06	1.4876e+06	1.28388e+06	1.42056e+06	1.47761e+06	933859	1.16637e+06	767206	1.29841e+06	1.17283e+06	980607	671126	1.27158e+06	1.10059e+06	1.00877e+06	1.59904e+06	902594	744600	941796	696475	1.27457e+06	602702	955082	1.8203e+06	1.02322e+06	691088	341008	909621
(R)-2-Hydroxysterculic acid	0.667771			31.287	311.257	Lipids and lipid-like molecules	forward	1.23699e+06	969197	408599	481649	879545	924840	654346	582588	1.02479e+06	899705	1.1471e+06	983632	616989	818674	849145	770791	1.08385e+06	647659	883123	659009	1.23432e+06	871138	838620	717912	742458	899606	1.14444e+06	1.16804e+06	777954	835257	976924	935385	1.44521e+06	477273	1.38891e+06	1.62937e+06	1.12416e+06	861296	2.21914e+06	636440	1.55704e+06	588511
PI(20:3(8Z,11Z,14Z)/18:1(11Z))	0.667718			210.726	887.562	Lipids and lipid-like molecules	forward	4.43794e+06	5.72789e+06	5.14845e+06	5.18006e+06	4.40821e+06	4.9916e+06	4.67446e+06	3.92039e+06	6.06214e+06	5.33144e+06	5.72637e+06	4.61227e+06	3.02485e+06	4.96746e+06	4.87144e+06	5.02242e+06	4.70462e+06	6.19874e+06	4.54641e+06	5.80517e+06	3.80549e+06	3.72519e+06	4.40931e+06	3.6636e+06	3.24663e+06	3.44746e+06	4.76972e+06	3.77362e+06	4.38571e+06	3.59665e+06	4.78694e+06	4.05634e+06	4.3493e+06	4.37057e+06	4.98984e+06	5.95083e+06	4.33412e+06	4.30596e+06	6.8542e+06	3.8552e+06	4.47921e+06	5.16724e+06
1-(beta-D-Ribofuranosyl)-1,4-dihydronicotinamide	0.667409			172.636	257.113	Organic oxygen compounds	forward	3.34322e+06	9.17957e+06	5.2817e+06	3.44348e+06	5.36956e+06	6.3437e+06	7.43345e+06	6.28297e+06	4.76654e+06	5.14891e+06	5.25214e+06	6.41508e+06	4.79374e+06	4.84971e+06	4.34019e+06	3.85682e+06	5.15584e+06	5.37534e+06	5.58618e+06	4.9836e+06	4.68498e+06	7.82373e+06	4.20277e+06	6.10695e+06	6.79733e+06	7.573e+06	5.35594e+06	7.14767e+06	6.70742e+06	6.95691e+06	5.83368e+06	4.20843e+06	7.99586e+06	4.73392e+06	4.37311e+06	6.28671e+06	7.85372e+06	5.45669e+06	5.99207e+06	6.50508e+06	7.82745e+06	5.48781e+06
Panaxatriol	0.663327			148.76	477.393	Lipids and lipid-like molecules	forward	62995	760924	579206	361545	343394	344291	511188	1.39538e+06	517055	440681	692463	1.01669e+06	310043	351890	271103	257734	976842	439763	1.03297e+06	475529	742328	514021	450526	583622	583636	681851	622688	594321	520222	669640	544537	530611	265246	410450	166806	674883	1.05381e+06	321154	447099	871969	500747	937312
PC(18:2(9Z,12Z)/18:0)	0.662595			193.921	786.599	Lipids and lipid-like molecules	forward	1.41393e+06	1.16194e+07	1.09162e+07	6.5763e+06	1.29201e+07	1.33726e+07	7.13098e+06	3.95614e+06	8.99092e+06	9.29653e+06	1.04602e+07	1.14302e+07	5.60886e+06	1.42552e+06	4.00625e+07	1.19846e+07	9.98241e+06	9.93607e+06	1.13867e+07	1.00036e+07	9.47408e+06	5.96749e+06	1.11903e+07	9.69414e+06	2.34037e+06	2.58549e+06	1.30845e+07	686290	944814	7.24814e+06	1.11085e+07	7.74647e+06	8.81454e+06	3.64918e+06	1.16373e+07	7.5911e+06	7.47385e+06	1.09968e+07	9.33277e+06	9.48966e+06	7.2564e+06	6.39367e+06
1-Methyl-1,3-cyclohexadiene	0.661839			33.4897	95.0859	Hydrocarbons	forward	8.68802e+06	1.29902e+07	7.26304e+06	5.51269e+06	9.29539e+06	8.22792e+06	9.56051e+06	3.9205e+06	4.55125e+06	3.41634e+06	9.83418e+06	1.17212e+07	1.92028e+07	4.19115e+06	1.09429e+07	7.69116e+06	1.66129e+07	1.00999e+07	8.39062e+06	7.91161e+06	9.71878e+06	8.95328e+06	1.08403e+07	9.30461e+06	8.42095e+06	9.73664e+06	1.19771e+07	7.66972e+06	1.05614e+07	1.83742e+07	1.37118e+07	1.04108e+07	7.41617e+06	7.9923e+06	1.03818e+07	7.8386e+06	8.17307e+06	9.69706e+06	1.01795e+07	9.66095e+06	1.09519e+07	8.34467e+06
SM(d18:0/18:1(9Z))	0.661231			180.87	731.605	Lipids and lipid-like molecules	forward	3.20472e+06	2.17385e+07	1.95244e+07	2.95157e+07	1.77867e+07	2.74202e+07	1.52837e+07	1.98245e+07	3.82854e+07	3.50975e+07	3.43237e+07	2.11175e+07	8.92753e+06	1.80396e+07	2.0445e+07	2.54099e+07	1.92023e+07	3.42756e+07	2.56255e+07	2.5056e+07	2.90655e+07	2.4867e+07	3.05125e+07	1.50193e+07	1.30911e+07	5.15394e+06	2.07806e+07	9.79972e+06	1.35566e+07	7.82714e+06	8.69173e+06	3.35558e+06	2.59255e+07	2.01109e+07	2.96839e+07	2.4849e+07	2.07573e+07	2.66237e+07	2.06381e+07	1.56004e+07	3.42267e+07	2.47291e+07
SM(d17:1/24:1(15Z))	0.660778			65.2014	799.667	Organic nitrogen compounds	forward	683018	354799	436893	414343	871829	613511	664321	784104	583282	180482	161084	536435	997232	749004	508214	698112	632796	289721	289298	357722	367175	557407	796037	502485	424236	560642	602477	956366	97940	877397	73311.5	750177	174888	929454	910626	357697	732611	345004	624895	556094	476550	512220
PC(22:5(4Z,7Z,10Z,13Z,16Z)/20:5(5Z,8Z,11Z,14Z,17Z))	0.660644			153.6	854.567	Lipids and lipid-like molecules	forward	3.05259e+06	2.21686e+06	1.88439e+06	3.65822e+06	1.78766e+06	1.64933e+06	2.44992e+06	1.90296e+06	2.57134e+06	1.81063e+06	2.2604e+06	1.26786e+06	2.34039e+06	2.41092e+06	2.29733e+06	3.62706e+06	1.5611e+06	1.42615e+06	1.17135e+06	1.49772e+06	1.70405e+06	1.21233e+06	3.03716e+06	1.86518e+06	1.10767e+06	1.31765e+06	2.65891e+06	1.94611e+06	2.25318e+06	2.00285e+06	1.46195e+06	2.09673e+06	1.60425e+06	1.10875e+06	3.30236e+06	3.3182e+06	1.20436e+06	3.71963e+06	2.44062e+06	2.03525e+06	1.88423e+06	1.86228e+06
beta-Tocopheryl quinone	0.657983			107.915	433.367	Lipids and lipid-like molecules	forward	1.541e+06	6.43809e+06	6.38038e+06	4.03168e+06	3.41303e+06	5.0176e+06	5.06229e+06	7.05303e+06	4.41478e+06	3.89154e+06	5.135e+06	3.1135e+06	2.38267e+06	5.09155e+06	3.28927e+06	2.46054e+06	4.69578e+06	6.91459e+06	8.0038e+06	3.22952e+06	6.23731e+06	2.93386e+06	4.60074e+06	5.80573e+06	4.26494e+06	7.16758e+06	7.2759e+06	5.0258e+06	2.96405e+06	5.9238e+06	3.23144e+06	3.40469e+06	1.53003e+06	4.22317e+06	2.03156e+06	4.6874e+06	1.31613e+07	3.03503e+06	6.87319e+06	7.27083e+06	4.98739e+06	6.89306e+06
SM(d18:1/18:1(9Z))	0.657717			180.714	729.589	Lipids and lipid-like molecules	forward	1.61037e+07	2.83128e+07	2.30488e+07	1.16684e+07	2.32003e+07	2.07712e+07	7.54737e+06	2.85131e+07	2.47679e+07	2.14495e+07	2.23764e+07	1.94995e+07	2.09649e+07	2.41029e+07	1.42719e+07	2.57472e+07	2.40623e+07	2.07305e+07	1.8497e+07	2.7619e+07	1.24742e+07	2.14024e+07	2.70631e+07	1.60765e+07	2.05022e+07	4.92612e+06	1.2542e+07	1.62598e+07	1.75696e+07	2.69049e+07	9.09974e+06	1.82197e+07	1.53738e+07	1.29302e+07	4.70549e+07	4.02446e+07	2.05354e+07	2.10967e+07	3.60798e+07	2.24985e+07	2.16499e+07	3.69061e+07
PC(20:2(11Z,14Z)/14:0)	0.654413			54.0368	758.567	Lipids and lipid-like molecules	forward	1.45528e+08	1.46743e+08	2.17721e+08	1.36148e+08	2.22861e+08	1.75015e+08	1.20803e+08	1.0366e+08	1.93302e+08	1.5906e+08	1.96123e+08	1.71593e+08	1.27997e+08	1.77579e+08	1.83536e+08	1.0891e+08	2.34474e+08	3.21837e+08	2.17569e+08	1.13015e+08	1.33821e+08	1.15038e+08	1.39215e+08	1.32314e+08	9.04264e+07	4.6301e+07	1.17079e+08	7.10315e+07	1.78327e+08	1.22413e+08	3.5146e+08	1.46289e+08	1.36311e+08	1.58785e+08	2.35336e+08	3.54855e+08	1.52264e+08	2.76228e+08	2.45677e+08	2.39931e+08	1.26559e+08	2.62555e+08
PI(22:5(4Z,7Z,10Z,13Z,16Z)/16:0)	0.653129			212.964	885.546	Lipids and lipid-like molecules	forward	720888	596812	318831	1.00847e+06	533161	398477	343371	402073	636517	939559	727035	89301	416032	171679	548866	871249	281763	381172	579627	493469	364496	167553	663262	451359	187868	267135	297429	359412	525879	303854	512863	620886	815517	304995	569568	1.03211e+06	727044	101698	874614	541515	272457	359867
PC(20:5(5Z,8Z,11Z,14Z,17Z)/P-18:0)	0.651712			155.535	792.589	Lipids and lipid-like molecules	forward	1.32949e+07	2.06445e+07	1.7111e+07	1.19553e+07	2.39264e+07	2.69752e+07	1.28367e+07	2.38491e+07	3.69913e+07	1.91607e+07	2.97963e+07	1.46411e+07	1.66656e+07	3.03983e+07	1.68634e+07	1.53969e+07	2.2611e+07	2.6704e+07	1.39869e+07	1.31995e+07	1.24904e+07	2.1735e+07	1.86599e+07	1.48734e+07	2.00791e+07	1.53388e+07	2.48508e+07	2.19519e+07	1.34004e+07	1.55537e+07	2.68456e+07	1.60143e+07	1.08921e+07	1.41877e+07	4.30443e+07	3.30551e+07	2.309e+07	1.64303e+07	3.28691e+07	2.60622e+07	2.75751e+07	2.21273e+07
o-Ethyltoluene	0.651074			33.4473	121.101	Benzenoids	forward	3.13067e+06	4.37919e+06	3.00495e+06	1.60873e+06	3.34543e+06	3.28881e+06	3.34718e+06	1.60491e+06	1.96403e+06	2.23955e+06	3.03982e+06	3.76555e+06	4.36233e+06	1.8337e+06	3.09288e+06	2.56273e+06	4.2979e+06	3.72246e+06	2.97282e+06	2.73631e+06	3.40416e+06	2.69173e+06	3.81976e+06	3.70476e+06	3.54655e+06	3.15473e+06	4.11672e+06	3.1436e+06	3.37068e+06	5.19599e+06	4.57319e+06	4.70758e+06	2.45589e+06	2.24819e+06	3.52388e+06	3.26026e+06	2.86214e+06	3.28512e+06	4.23898e+06	2.59346e+06	3.24516e+06	2.73579e+06
PC(16:1(9Z)/P-18:0)	0.650059			165.794	744.589		forward	2.05806e+07	2.66096e+07	2.40742e+07	1.23866e+07	2.49382e+07	2.50246e+07	1.64518e+07	1.88739e+07	2.69268e+07	1.81601e+07	2.73849e+07	2.37884e+07	1.85848e+07	2.12734e+07	2.03274e+07	2.07931e+07	2.51617e+07	2.41973e+07	1.51085e+07	2.42847e+07	2.44056e+07	1.90299e+07	2.6673e+07	2.22854e+07	1.39548e+07	1.50239e+07	2.65484e+07	2.01139e+07	1.53555e+07	2.01907e+07	2.58476e+07	1.88534e+07	1.72303e+07	1.92059e+07	4.30469e+07	2.46028e+07	1.97113e+07	2.96351e+07	2.20315e+07	2.19776e+07	2.4466e+07	2.84912e+07
SM(d18:1/20:0)	0.648679			203.896	759.636	Lipids and lipid-like molecules	forward	6.55136e+07	8.03251e+07	6.52073e+07	62557107	5.46336e+07	5.62088e+07	7.04996e+07	7.14165e+07	7.37955e+07	5.64976e+07	8.96546e+07	6.76978e+07	5.54628e+07	7.18289e+07	7.99925e+07	7.39057e+07	5.87571e+07	8.72549e+07	7.18387e+07	9.90586e+07	7.38235e+07	6.43571e+07	7.29692e+07	6.55777e+07	5.12653e+07	3.8601e+07	6.20492e+07	5.01462e+07	5.49914e+07	4.14618e+07	7.01773e+07	5.21668e+07	5.39342e+07	5.73501e+07	6.42873e+07	6.30213e+07	3.38149e+07	6.79678e+07	6.46911e+07	4.83984e+07	6.32704e+07	5.82044e+07
Sphinganine	0.647546			134.749	302.305	Organic nitrogen compounds	forward	802458	1.46922e+06	1.43727e+06	396546	450028	1.54657e+06	613448	482622	1.5334e+06	798246	1.00201e+06	530087	581162	517354	373887	967393	476731	1.0254e+06	2.04534e+06	594201	653663	632803	804434	588341	393938	529282	778545	452022	630022	702572	520520	2.24182e+06	1.13154e+06	4.83185e+06	7.54864e+06	3.86611e+06	1.25378e+06	4.5281e+06	498227	6.08397e+06	972105	599538
PC(20:2(11Z,14Z)/15:0)	0.646368			54.2861	772.582	Lipids and lipid-like molecules	forward	1.42734e+06	1.11645e+06	1.942e+06	616294	1.31981e+06	1.13265e+06	757699	195783	1.01727e+06	1.8183e+06	903340	932323	504754	680685	1.09891e+06	267736	1.51584e+06	1.59086e+06	1.47612e+06	1.07785e+06	1.55733e+06	434200	1.12526e+06	825339	729285	74902.2	1.03589e+06	1.00074e+06	1.09719e+06	958416	2.18086e+06	383944	1.28359e+06	1.0287e+06	1.68812e+06	1.89224e+06	1.14396e+06	1.83845e+06	1.92524e+06	1.236e+06	652970	1.62887e+06
PC(16:1(9Z)/16:1(9Z))	0.644927			39.1759	730.537	Lipids and lipid-like molecules	forward	2.56031e+06	343707	2.50457e+06	1.33338e+06	2.04404e+06	1.45596e+06	1.27044e+06	2.13992e+06	2.07307e+06	2.22426e+06	1.81931e+06	817223	2.77464e+06	2.01735e+06	2.46569e+06	2.78147e+06	1.20426e+06	2.00354e+06	1.72041e+06	567667	1.07173e+06	963176	1.47196e+06	1.08099e+06	1.0122e+06	882173	2.40483e+06	1.78312e+06	508405	1.69491e+06	1.3347e+06	2.62553e+06	1.07765e+06	1.23299e+06	0	2.69322e+06	931698	1.25724e+06	1.91446e+06	1.48331e+06	1.4374e+06	1.28233e+06
PC(20:3(8Z,11Z,14Z)/14:0)	0.644437			168.492	756.552	Lipids and lipid-like molecules	forward	3.43263e+07	2.35414e+07	2.63619e+07	1.85585e+07	3.13088e+07	4.45339e+07	2.4726e+07	3.55239e+07	4.01841e+07	3.39541e+07	2.95826e+07	1.78595e+07	2.23571e+07	3.73892e+07	3.92626e+07	3.47382e+07	2.45643e+07	3.54295e+07	3.10199e+07	2.79909e+07	3.03183e+07	1.85544e+07	3.97247e+07	3.47714e+07	2.6811e+07	1.79553e+07	2.63155e+07	3.18189e+07	2.46892e+07	3.72345e+07	2.95429e+07	3.10363e+07	2.5043e+07	1.90425e+07	3.68107e+07	3.59644e+07	2.53081e+07	2.82269e+07	2.50246e+07	3.78837e+07	2.55701e+07	2.66234e+07
PC(22:6(4Z,7Z,10Z,13Z,16Z,19Z)/15:0)	0.643958			162.803	792.551	Lipids and lipid-like molecules	forward	5.96332e+06	1.05454e+07	7.70111e+06	3.54516e+06	5.07644e+06	6.09041e+06	4.29425e+06	5.62401e+06	4.17626e+06	4.90329e+06	6.49766e+06	6.2484e+06	4.68274e+06	2.81923e+06	2.06945e+06	5.98393e+06	2.20525e+06	4.69808e+06	3.53211e+06	4.62408e+06	8.91584e+06	1.07685e+07	6.26322e+06	6.52947e+06	1.76853e+06	3.37825e+06	7.02254e+06	4.5713e+06	3.80955e+06	4.89995e+06	6.68734e+06	5.1079e+06	5.59131e+06	2.51083e+06	6.43766e+06	5.9523e+06	5.62645e+06	6.21235e+06	3.8292e+06	4.50943e+06	5.61595e+06	1.32303e+06
PC(18:0/P-16:0)	0.642806			167.18	746.605	Lipids and lipid-like molecules	forward	1.76564e+07	2.18773e+07	1.66372e+07	1.12263e+07	1.50962e+07	2.03864e+07	1.343e+07	1.712e+07	2.08023e+07	1.08888e+07	2.54783e+07	1.48967e+07	1.83334e+07	1.81599e+07	1.87161e+07	2.2102e+07	1.75902e+07	1.61362e+07	1.83592e+07	2.04403e+07	1.68741e+07	1.34638e+07	2.14048e+07	1.41591e+07	1.39345e+07	1.02783e+07	1.55488e+07	8.92585e+06	1.50555e+07	1.18624e+07	2.087e+07	1.58844e+07	1.22161e+07	1.69023e+07	2.9481e+07	1.65339e+07	1.38578e+07	2.29103e+07	1.27502e+07	1.28925e+07	1.34699e+07	1.93724e+07
1-Arachidonoylglycerophosphoinositol	0.6426			266.217	621.302	Lipids and lipid-like molecules	forward	289715	748050	274813	607463	431824	585873	328211	569952	507853	367567	580774	425896	583107	831773	407388	379954	272163	455963	402063	363830	281936	315613	491736	429785	329149	231606	781105	382644	410157	470853	389623	384771	340926	323316	487682	645100	221483	608623	356407	328766	264315	375535
PC(15:0/15:0)	0.642492			39.1316	706.537	Lipids and lipid-like molecules	forward	1.06961e+07	6.79157e+06	7.79721e+06	7.0296e+06	6.80029e+06	8.92154e+06	4.29642e+06	8.28588e+06	1.17158e+07	7.02001e+06	8.28482e+06	6.34333e+06	1.43137e+07	9.79733e+06	1.11938e+07	8.68575e+06	5.78887e+06	6.50217e+06	7.02795e+06	5.83867e+06	7.42798e+06	5.46617e+06	9.20558e+06	6.0819e+06	4.55043e+06	3.62163e+06	8.28483e+06	5.13994e+06	4.31968e+06	1.09872e+07	8.117e+06	1.24329e+07	6.04922e+06	4.67445e+06	1.34584e+07	1.02456e+07	5.87326e+06	6.10344e+06	7.28586e+06	7.29921e+06	8.72158e+06	6.36522e+06
LysoPC(16:0)	0.641718			214.893	496.339	Lipids and lipid-like molecules	forward	2.45781e+08	1.99887e+08	2.57246e+08	1.60961e+08	2.0897e+08	2.54169e+08	2.3746e+08	1.20834e+09	2.67761e+08	2.37007e+08	2.63079e+08	2.78217e+08	1.64517e+08	2.69171e+08	2.12193e+08	3.02235e+08	2.19731e+08	2.29874e+08	2.65842e+08	1.68944e+08	1.93134e+08	2.2904e+08	2.41581e+08	2.67824e+08	2.38637e+08	1.13253e+09	2.98299e+08	2.30019e+08	2.50351e+08	2.9587e+08	2.25865e+08	2.67756e+08	2.36084e+08	1.85236e+08	2.17007e+09	3.14542e+08	1.32928e+09	4.00182e+08	3.28086e+08	8.93493e+08	1.69512e+08	2.65051e+08
PC(20:5(5Z,8Z,11Z,14Z,17Z)/P-18:1(11Z))	0.640309			155.615	790.572	Lipids and lipid-like molecules	forward	2.0975e+07	2.23966e+07	1.56912e+07	8.63968e+06	1.20037e+07	1.33315e+07	1.35525e+07	1.28826e+07	1.63161e+07	8.64682e+06	1.49869e+07	8.73014e+06	1.15212e+07	1.7193e+07	1.04352e+07	1.06879e+07	1.39087e+07	1.35741e+07	1.03276e+07	9.3e+06	1.36673e+07	1.16914e+07	1.35854e+07	1.1511e+07	9.15066e+06	9.28302e+06	1.93887e+07	1.13528e+07	7.30304e+06	9.30796e+06	1.28825e+07	1.11892e+07	1.08377e+07	9.9943e+06	3.40641e+07	2.27855e+07	9.52198e+06	1.88852e+07	1.76944e+07	1.37677e+07	1.595e+07	1.66186e+07
PC(18:4(6Z,9Z,12Z,15Z)/18:1(11Z))	0.639004			163.857	780.551	Lipids and lipid-like molecules	forward	4.89331e+07	3.56585e+07	3.56662e+07	3.10136e+07	1.67866e+07	3.13168e+07	2.67515e+07	2.01537e+07	2.48276e+07	2.29855e+07	2.14464e+07	1.3644e+07	3.85606e+07	2.58476e+07	3.20422e+07	2.97641e+07	1.60933e+07	2.72807e+07	1.64605e+07	1.4621e+07	2.65575e+07	1.14756e+07	3.33946e+07	4.0553e+07	1.21966e+06	3.86901e+07	2.16201e+07	3.79119e+07	1.424e+07	2.75926e+07	1.36634e+07	2.39445e+07	3.8251e+07	1.08217e+07	4.71074e+07	4.17031e+07	2.78612e+07	3.2462e+07	2.90621e+07	1.35605e+07	2.57412e+07	1.75612e+07
5-Hydroxyindoleacetic acid	0.637413			287.435	192.065	Organoheterocyclic compounds	forward	1.922e+06	2.72307e+06	4.19763e+06	2.26755e+06	2.5132e+06	3.84546e+06	3.12783e+06	2.9485e+06	3.04264e+06	2.42156e+06	3.74448e+06	3.00368e+06	2.82477e+06	5.11016e+06	2.72179e+06	3.03943e+06	2.89411e+06	2.99343e+06	3.14273e+06	3.4043e+06	3.23167e+06	3.28819e+06	2.73604e+06	4.23207e+06	2.2947e+06	4.07354e+06	6.13123e+06	3.27518e+06	3.69989e+06	2.4386e+06	2.50109e+06	4.1445e+06	4.50292e+06	1.61957e+06	5.02722e+06	3.9269e+06	1.88967e+06	4.06592e+06	3.32088e+06	2.84717e+06	3.48857e+06	2.63388e+06
PC(P-18:1(11Z)/22:5(4Z,7Z,10Z,13Z,16Z))	0.637367			37.9953	818.603	Lipids and lipid-like molecules	forward	1.58278e+06	2.23434e+06	2.1591e+06	993968	1.2852e+06	1.52398e+06	1.22588e+06	1.92404e+06	1.38693e+06	895676	1.40504e+06	1.2061e+06	1.0983e+06	1.07863e+06	770679	719049	1.2765e+06	889034	574938	1.06292e+06	1.20426e+06	1.17503e+06	1.15337e+06	1.21267e+06	910882	970362	1.92367e+06	1.63684e+06	863992	554806	1.27528e+06	742450	1.31414e+06	1.32391e+06	2.15721e+06	1.19237e+06	1.01184e+06	1.2945e+06	1.5584e+06	1.2656e+06	1.31514e+06	1.64517e+06
2-(4-Methyl-5-thiazolyl)ethyl octanoate	0.636805			282.678	270.154	Organoheterocyclic compounds	forward	448004	886019	1.15266e+06	162363	193400	531516	462648	322170	550449	366109	205534	124615	227361	262800	162364	320617	199862	39095.5	229474	225617	272861	244527	212993	193953	163557	88748.2	121716	205612	119781	221150	158071	289648	1.13935e+06	629226	1.15196e+06	1.52543e+06	1.94881e+06	170315	1.16656e+06	353506	314675	474030
PI(20:2(11Z,14Z)/16:0)	0.635073			214.337	863.562	Lipids and lipid-like molecules	forward	0	198567	218260	220977	195554	132283	0	130637	114939	128329	140083	147037	0	233459	41100.3	110157	204520	253164	225380	157759	119880	165777	160565	90444.1	50666.9	134641	0	29753.6	0	149307	182767	0	43086.2	276254	119646	0	205794	0	90920.5	235617	156609	48939
PC(20:4(8Z,11Z,14Z,17Z)/15:0)	0.634146			166.137	768.551	Lipids and lipid-like molecules	forward	2.41228e+07	4.65717e+07	2.30708e+07	1.79074e+07	1.61964e+07	1.7601e+07	1.61138e+07	2.72852e+07	2.58822e+07	2.49032e+07	3.6625e+07	2.53516e+07	9.97616e+06	1.72315e+07	1.24549e+07	1.95014e+07	6.05188e+06	2.66821e+07	1.12844e+07	1.71615e+07	2.00944e+07	3.15975e+07	2.09254e+07	1.7417e+07	1.25283e+07	7.75269e+06	1.97997e+07	1.02104e+07	1.36642e+07	2.88179e+07	4.01999e+07	1.13582e+07	1.39159e+07	1.77586e+07	2.91962e+07	2.3176e+07	2.06971e+07	3.25565e+07	1.27083e+07	1.7446e+07	1.20894e+07	9.94907e+06
PC(22:2(13Z,16Z)/16:1(9Z))	0.633654			162.74	812.614	Lipids and lipid-like molecules	forward	2.39389e+08	2.86552e+08	1.30108e+08	6.05174e+07	2.53594e+08	2.51783e+08	2.40026e+08	2.28976e+08	2.72031e+08	2.23571e+08	2.89898e+08	2.45065e+08	9.81569e+07	1.53057e+08	1.05256e+08	2.67675e+08	2.71446e+08	2.81607e+08	2.65138e+08	2.49875e+08	2.46596e+08	1.84126e+08	2.84999e+08	2.35605e+08	2.48175e+08	1.57366e+08	2.73722e+08	2.15877e+08	2.2962e+08	2.08856e+08	2.35516e+08	1.32725e+08	2.41904e+08	2.35223e+08	3.24738e+08	1.23691e+08	9.95138e+07	2.47148e+08	1.6723e+08	9.11956e+07	1.87762e+08	1.59426e+08
SM(d18:1/14:0)	0.633029			209.587	675.541	Lipids and lipid-like molecules	forward	7.07655e+07	6.87609e+07	7.25898e+07	5.02417e+07	6.56839e+07	6.87723e+07	5.60343e+07	4.49256e+07	8.55328e+07	6.86621e+07	7.41609e+07	6.02187e+07	5.59038e+07	8.46112e+07	7.92483e+07	6.08281e+07	5.45596e+07	7.18138e+07	6.30484e+07	6.26085e+07	7.06773e+07	3.84806e+07	7.74474e+07	5.98916e+07	4.20649e+07	2.98363e+07	7.58368e+07	5.4173e+07	3.9997e+07	5.6207e+07	7.2716e+07	5.69586e+07	5.48543e+07	4.21123e+07	1.03543e+08	8.90368e+07	5.11124e+07	6.67191e+07	8.85708e+07	5.64956e+07	6.09669e+07	6.17443e+07
Testosterone	0.632786			30.0693	289.216	Lipids and lipid-like molecules	forward	300819	1.27871e+06	1.89197e+06	122463	653388	861075	1.15836e+06	779227	496249	790036	1.28494e+06	1.71509e+06	1.16417e+06	1.0386e+06	583452	153202	1.01578e+06	866604	891815	1.54073e+06	893289	772838	1.51339e+06	1.22969e+06	1.8826e+06	557221	1.57183e+06	1.42946e+06	1.17681e+06	2.11098e+06	746544	991790	837337	1.04322e+06	1.00887e+06	650434	1.4576e+06	913640	1.21201e+06	785491	493395	1.12816e+06
PC(14:0/14:0)	0.632438			175.248	678.505	Lipids and lipid-like molecules	forward	1.6196e+06	991317	1.3506e+06	714598	1.10301e+06	1.1818e+06	684050	771031	2.22378e+06	975873	1.69762e+06	791981	1.1491e+06	1.41304e+06	2.33964e+06	1.20331e+06	904599	1.08253e+06	1.45321e+06	1.18754e+06	1.26288e+06	651736	1.5172e+06	1.00754e+06	745508	678918	1.22965e+06	801543	521896	1.74362e+06	1.44684e+06	1.57295e+06	843357	636092	2.99518e+06	1.75374e+06	521475	818200	1.67441e+06	854698	1.23926e+06	716052
norfentanyl	0.630759			68.6266	233.165	Benzenoids	forward	633611	650127	535436	988542	258329	6.19709e+06	437589	4.96312e+07	7.0496e+07	1.80777e+08	758462	134717	0	2.77154e+07	0	1.58792e+06	483992	234209	404120	1.18787e+06	332871	220076	3.74199e+06	2.42361e+06	325332	939319	824786	3.05134e+06	802316	529649	618494	1.85652e+06	130253	74779.4	1.73974e+06	433748	0	539340	213038	841782	331254	1.73994e+06
PC(20:2(11Z,14Z)/20:4(5Z,8Z,11Z,14Z))	0.630565			38.0235	834.599	Lipids and lipid-like molecules	forward	3.87772e+07	4.93448e+07	4.42254e+07	1.84284e+07	2.91424e+07	2.61059e+07	3.06797e+07	4.51056e+07	3.00193e+07	2.67477e+07	3.43153e+07	3.97674e+07	1.39218e+07	2.4539e+07	1.88565e+07	1.63018e+07	4.71775e+07	3.55901e+07	2.81128e+07	2.23736e+07	2.94378e+07	3.63833e+07	2.91911e+07	2.99557e+07	3.63016e+07	2.4819e+07	3.9077e+07	3.84185e+07	2.81493e+07	1.97908e+07	4.79021e+07	3.86352e+07	4.44915e+07	3.0251e+07	7.14095e+07	3.08462e+07	1.6656e+07	4.55613e+07	5.71206e+07	1.81721e+07	4.01998e+07	3.19666e+07
Cohibin A	0.629312			174.141	549.487	Lipids and lipid-like molecules	forward	76558.7	37662.3	0	39917.3	22277.1	0	161861	0	79049.7	50341.1	125474	0	0	0	0	0	51320	72427.2	94910.8	0	82606.9	28561.8	42223.6	91504.6	19485.1	70901.9	0	68137.1	23827.4	0	36627	54367.4	124718	41801.3	56232.6	160501	35226.3	34605.9	165885	184157	134783	40400.2
PC(14:1(9Z)/P-18:0)	0.628874			165.603	716.557	Lipids and lipid-like molecules	forward	4.75401e+06	3.92256e+06	3.58102e+06	2.47824e+06	4.18303e+06	3.11693e+06	2.9805e+06	2.9914e+06	6.82374e+06	2.67495e+06	4.19405e+06	2.28843e+06	4.06877e+06	4.16392e+06	4.26062e+06	3.17289e+06	3.36164e+06	3.35956e+06	3.54007e+06	3.7958e+06	3.08038e+06	2.40142e+06	5.45213e+06	2.96117e+06	2.25156e+06	2.08078e+06	2.90901e+06	3.37358e+06	2.50906e+06	3.07706e+06	3.75381e+06	3.04123e+06	1.64584e+06	2.8971e+06	8.78638e+06	5.38543e+06	2.93706e+06	3.53655e+06	2.87406e+06	3.46292e+06	3.36215e+06	3.87574e+06
DG(18:1(9Z)/18:4(6Z,9Z,12Z,15Z)/0:0)	0.627907			31.2569	615.497	Lipids and lipid-like molecules	forward	82895	85951.3	127325	48603.4	41180.1	103168	79792.4	49228.5	170673	113989	98105.7	71575.3	89535.4	171779	13815	47160.7	116266	105615	87685.5	66430.3	129943	119338	117634	77414.5	118290	90404.9	126510	143215	116018	93179.9	60654.6	78910.4	199405	53730.9	222156	143899	148866	118699	104041	176212	299954	70501.5
PC(18:0/18:0)	0.626958			165.741	790.621	Lipids and lipid-like molecules	forward	4.65546e+06	1.40872e+07	7.71494e+06	1.1553e+07	7.68282e+06	5.56931e+06	7.18482e+06	1.59326e+07	7.23399e+06	1.14755e+07	7.73418e+06	1.0204e+07	6.95029e+06	1.37673e+07	5.44236e+06	5.1609e+06	1.38123e+07	1.08257e+07	1.14043e+07	6.98784e+06	1.20925e+07	8.48841e+06	1.49527e+07	1.15801e+07	7.69337e+06	7.97472e+06	1.44898e+07	7.07423e+06	6.61395e+06	5.86301e+06	1.15316e+07	1.171e+07	7.51985e+06	5.50305e+06	1.3714e+07	8.29069e+06	5.96507e+06	9.58555e+06	6.00296e+06	9.65885e+06	1.19902e+07	6.39323e+06
Phenylalanyl-Tryptophan	0.625799			194.771	352.165	Organic acids and derivatives	forward	1.20028e+06	1.19418e+06	1.30427e+06	2.17259e+06	1.04362e+06	1.48478e+06	1.15968e+06	1.3098e+06	1.33512e+06	1.15969e+06	1.13521e+06	1.56269e+06	1.1064e+06	1.86433e+06	1.17636e+06	1.12468e+06	802601	1.23977e+06	1.52596e+06	1.14823e+06	1.39904e+06	1.59741e+06	1.34133e+06	1.26119e+06	1.02303e+06	1.17779e+06	1.59428e+06	1.49413e+06	1.12621e+06	1.59841e+06	1.17847e+06	1.25857e+06	1.19104e+06	730080	1.20386e+06	687691	2.0887e+06	1.46856e+06	1.94786e+06	917400	1.21203e+06	1.52843e+06
LysoPC(18:2(9Z,12Z))	0.625577			214.212	520.339	Lipids and lipid-like molecules	forward	9.29869e+07	9.63883e+07	4.6738e+08	5.1722e+07	1.00062e+08	1.10135e+08	7.8655e+07	8.01746e+07	1.12311e+08	9.22564e+07	8.67693e+07	8.99451e+07	8.03679e+07	1.14147e+08	6.10555e+08	1.306e+08	7.25774e+07	9.42293e+07	1.10369e+08	7.48933e+07	4.04828e+08	6.74495e+07	9.27985e+07	9.33874e+07	7.28153e+07	3.2408e+08	1.13098e+08	8.68836e+07	7.78606e+07	1.18625e+08	8.47005e+07	9.19e+07	6.6462e+07	6.23151e+07	1.04911e+08	1.1094e+08	5.66856e+07	1.34573e+08	9.46485e+07	6.7689e+07	3.67924e+07	9.69052e+07
Hovenine A	0.625361			226.023	487.327	Organic acids and derivatives	forward	0	1.29298e+07	1.91934e+07	0	0	0	10908.3	11957	0	0	0	17118.3	0	48178.5	72535.9	0	0	0	0	84312.6	12011.5	0	0	0	0	12688.8	0	15501.7	10455.9	0	10529	76693.4	1.36065e+07	1.15188e+07	1.49674e+07	1.46667e+07	3.29997e+07	0	3.47291e+07	23351.1	72463.2	101424
LysoPE(18:2(9Z,12Z)/0:0)	0.62494			226.739	478.292	Lipids and lipid-like molecules	forward	1.066e+07	1.11966e+07	1.49923e+07	1.13217e+07	1.22333e+07	1.76797e+07	1.02343e+07	1.11863e+07	1.25193e+07	1.13405e+07	9.16341e+06	1.04204e+07	8.58167e+06	1.5745e+07	1.22043e+07	1.43668e+07	1.05134e+07	1.21635e+07	1.52976e+07	1.08622e+07	1.07566e+07	5.92544e+06	1.11204e+07	1.31103e+07	1.20237e+07	7.69982e+06	1.37194e+07	9.0372e+06	1.10235e+07	1.40092e+07	9.99651e+06	8.71032e+06	9.8019e+06	9.41259e+06	1.14715e+07	1.01626e+07	9.10814e+06	1.39477e+07	1.21358e+07	7.07483e+06	2.85438e+06	1.00029e+07
PC(20:4(8Z,11Z,14Z,17Z)/20:3(8Z,11Z,14Z))	0.624428			158.108	832.583	Lipids and lipid-like molecules	forward	3.22632e+07	2.11621e+07	2.1702e+07	3.27509e+07	2.29343e+07	2.98017e+07	2.93638e+07	3.43195e+07	2.84649e+07	2.82632e+07	2.83805e+07	2.03274e+07	2.63869e+07	2.58247e+07	3.31124e+07	3.59989e+07	2.50627e+07	2.10621e+07	2.12943e+07	2.23627e+07	2.50568e+07	1.52106e+07	3.78609e+07	2.76936e+07	1.66718e+07	1.82455e+07	3.02168e+07	2.92876e+07	2.52206e+07	2.95817e+07	1.96805e+07	2.82049e+07	2.27441e+07	1.69271e+07	2.9025e+07	2.42345e+07	2.38647e+07	3.05604e+07	3.2054e+07	2.95939e+07	3.14652e+07	2.77062e+07
PC(20:4(8Z,11Z,14Z,17Z)/14:0)	0.623468			165.744	754.536		forward	1.98584e+06	777902	1.82861e+06	710977	1.33035e+06	2.01277e+06	2.72214e+06	1.73523e+06	2.60093e+06	1.33238e+06	2.97537e+06	813604	2.5691e+06	1.72655e+06	3.76713e+06	2.72093e+06	1.85333e+06	1.23259e+06	1.48682e+06	1.27919e+06	1.39366e+06	820215	2.55896e+06	1.48134e+06	2.12073e+06	1.95663e+06	2.04371e+06	2.05633e+06	1.30848e+06	2.91926e+06	1.24869e+06	2.3765e+06	875563	933281	2.02208e+06	3.36084e+06	1.69706e+06	2.26968e+06	1.9968e+06	2.95096e+06	1.35946e+06	1.59503e+06
Beryllium	0.62311			108.247	435.346	Homogeneous metal compounds	forward	120677	1.47335e+06	845185	987771	362656	780367	563289	709636	615328	602159	977272	213438	571396	512398	449274	360044	656414	1.0812e+06	1.83875e+06	589523	772277	309657	679869	371047	577908	888296	1.01757e+06	979619	315668	866844	614442	457807	197468	631176	254195	731879	3.51471e+06	433854	994057	1.08082e+06	585178	1.70606e+06
6-Hydroxy-1H-indole-3-acetamide	0.622821			48.1351	191.081	Organoheterocyclic compounds	forward	2.15897e+07	2.53041e+07	3.61115e+07	2.32334e+07	2.2165e+07	1.74818e+07	2.47606e+07	3.16586e+07	2.01046e+07	1.52303e+07	2.92615e+07	2.31074e+07	2.11768e+07	2.53051e+07	2.92974e+07	3.35741e+07	1.65168e+07	1.89508e+07	2.35067e+07	1.54986e+07	2.6144e+07	2.43254e+07	1.60545e+07	3.23462e+07	2.64127e+07	2.7169e+07	2.47087e+07	2.49312e+07	2.34683e+07	2.5934e+07	1.33455e+07	4.13599e+07	2.24269e+07	1.22449e+07	1.74761e+07	1.56996e+07	1.60844e+07	2.65785e+07	1.33838e+07	1.43098e+07	1.19279e+07	1.39823e+07
(R)-Pelletierine	0.622422			125.838	142.123	Organoheterocyclic compounds	forward	2.85538e+06	1.87372e+06	1.80933e+06	1.77769e+06	1.87119e+06	1.88078e+06	1.95774e+06	2.02098e+06	1.7692e+06	1.83277e+06	1.74715e+06	2.16758e+06	1.82683e+06	1.86541e+06	1.38495e+06	1.57942e+06	3.3516e+06	1.9527e+06	1.43066e+06	2.05601e+06	2.04294e+06	1.90535e+06	1.99381e+06	3.55205e+06	1.88279e+06	2.07884e+06	1.87926e+06	1.82156e+06	1.79882e+06	1.92682e+06	2.91134e+06	1.88712e+06	1.75689e+06	5.73674e+06	2.005e+06	1.73594e+06	1.98717e+06	1.83851e+06	1.76212e+06	1.84239e+06	1.92022e+06	1.30024e+06
Vitamin D3	0.622247			32.3152	385.346	Lipids and lipid-like molecules	forward	1.03263e+07	8.5603e+06	7.23793e+06	4.05786e+06	7.35596e+06	7.2869e+06	4.15609e+06	2.88346e+06	1.21085e+07	4.91014e+06	7.38973e+06	5.04948e+06	6.85759e+06	5.64615e+06	1.12098e+07	8.38611e+06	4.66062e+06	9.02855e+06	6.31724e+06	5.27362e+06	4.53502e+06	1.97572e+06	7.89317e+06	4.35202e+06	2.79546e+06	2.03549e+06	7.21227e+06	3.57027e+06	2.68761e+06	3.40678e+06	4.70708e+06	5.59636e+06	5.01763e+06	5.13739e+06	1.13571e+07	1.19782e+07	8.87849e+06	1.03481e+07	1.29754e+07	5.67675e+06	1.26042e+07	5.99328e+06
PC(24:0/20:4(5Z,8Z,11Z,14Z))	0.621924			152.007	894.693	Lipids and lipid-like molecules	forward	773795	879666	1.09443e+06	565061	723704	944880	604639	765433	1.12591e+06	667779	1.18609e+06	815869	567200	992239	582712	845896	1.06658e+06	937468	833254	738394	942615	404268	889633	565478	325768	399850	1.1912e+06	362283	549388	622136	1.13133e+06	971657	791959	772932	2.01071e+06	1.10679e+06	374473	1.24272e+06	1.24842e+06	806883	942182	1.11509e+06
2,5-Diethyl-3,6-dimethylpyrazine	0.620607			606.359	165.139	Organoheterocyclic compounds	forward	4.58261e+06	6.06862e+06	4.13396e+06	6.03705e+06	4.45284e+06	5.0527e+06	4.60913e+06	5.07119e+06	4.83202e+06	3.72667e+06	5.50444e+06	6.12569e+06	6.00295e+06	3.90923e+06	6.02232e+06	5.63648e+06	4.59935e+06	3.99518e+06	4.00599e+06	5.12367e+06	4.7877e+06	4.96583e+06	4.77048e+06	3.61818e+06	2.13496e+06	4.63117e+06	6.71978e+06	4.42674e+06	5.24236e+06	4.80803e+06	6.65484e+06	5.31181e+06	3.43385e+06	5.60503e+06	5.48328e+06	5.65213e+06	4.87111e+06	5.79261e+06	4.89818e+06	4.72481e+06	5.61328e+06	4.51929e+06
PC(22:6(4Z,7Z,10Z,13Z,16Z,19Z)/20:1(11Z))	0.620242			155.889	860.614	Lipids and lipid-like molecules	forward	1.56344e+06	1.43451e+06	1.05811e+06	1.3777e+06	1.84244e+06	1.60122e+06	1.7068e+06	1.74636e+06	1.85961e+06	1.20468e+06	1.77383e+06	1.29226e+06	1.16108e+06	1.37853e+06	1.91426e+06	1.74766e+06	1.38946e+06	1.255e+06	1.55184e+06	1.13723e+06	1.58567e+06	1.29196e+06	1.86342e+06	1.28552e+06	1.29224e+06	1.40687e+06	1.87627e+06	1.58362e+06	1.24532e+06	1.85604e+06	1.50155e+06	1.87998e+06	1.58763e+06	1.18551e+06	2.19955e+06	1.17532e+06	1.1801e+06	1.91111e+06	1.49874e+06	2.10161e+06	1.8669e+06	1.23409e+06
PC(24:1(15Z)/18:4(6Z,9Z,12Z,15Z))	0.619452			157.375	864.645	Lipids and lipid-like molecules	forward	1.46215e+06	1.9766e+06	1.86543e+06	1.28614e+06	1.87412e+06	1.75358e+06	1.30373e+06	1.56055e+06	2.12734e+06	1.44675e+06	2.37766e+06	1.62789e+06	1.78933e+06	1.7032e+06	1.77976e+06	1.59504e+06	1.96267e+06	2.1309e+06	1.99107e+06	1.55598e+06	1.67956e+06	2.18039e+06	1.66113e+06	1.39191e+06	1.6663e+06	1.43809e+06	2.02754e+06	1.4208e+06	1.41362e+06	2.00603e+06	1.80606e+06	1.93326e+06	1.79614e+06	1.50877e+06	3.84533e+06	1.77087e+06	1.28295e+06	2.59423e+06	2.41722e+06	1.8651e+06	2.44479e+06	1.68691e+06
PC(P-18:1(11Z)/22:2(13Z,16Z))	0.619388			157.008	824.651	Lipids and lipid-like molecules	forward	3.6237e+06	6.76542e+06	8.75503e+06	3.14217e+06	6.4792e+06	7.03044e+06	4.82296e+06	4.45911e+06	5.98543e+06	3.71073e+06	7.1207e+06	6.24828e+06	6.14137e+06	6.98579e+06	4.40909e+06	5.6359e+06	7.74268e+06	6.8587e+06	5.64265e+06	5.08138e+06	3.26391e+06	3.63011e+06	5.6894e+06	6.08819e+06	3.75583e+06	4.21139e+06	8.45927e+06	544603	4.64245e+06	3.02876e+06	9.30302e+06	4.09719e+06	6.65231e+06	5.31608e+06	1.06677e+07	6.36169e+06	3.67315e+06	7.92095e+06	4.49154e+06	5.26438e+06	1.77409e+06	6.25533e+06
9-HODE	0.61875			82.8226	297.242	Lipids and lipid-like molecules	forward	859559	4.19894e+06	1.92972e+06	4.67549e+06	1.22822e+06	3.30288e+06	1.53689e+06	3.43044e+06	3.64411e+06	2.08889e+06	3.80809e+06	1.11523e+06	1.9393e+06	2.16931e+06	1.58253e+06	1.14093e+06	2.48529e+06	5.9195e+06	6.27893e+06	2.27612e+06	2.90346e+06	1.69781e+06	4.59323e+06	2.42456e+06	2.37425e+06	2.56812e+06	4.82193e+06	3.27646e+06	2.65345e+06	4.15843e+06	1.62151e+06	2.02052e+06	1.166e+06	2.1777e+06	1.00984e+06	3.3345e+06	3.6851e+06	1.56377e+06	2.76107e+06	3.56595e+06	2.50997e+06	4.90967e+06
PC(22:4(7Z,10Z,13Z,16Z)/P-18:0)	0.617508			38.0415	822.636	Lipids and lipid-like molecules	forward	913960	2.15765e+06	1.78954e+06	729963	1.34473e+06	1.06852e+06	835209	1.07521e+06	1.25367e+06	1.05772e+06	1.50546e+06	1.11686e+06	975695	703472	886033	629059	1.19028e+06	1.67538e+06	888906	1.18847e+06	1.4025e+06	1.38829e+06	1.214e+06	1.13037e+06	1.24848e+06	1.4505e+06	1.45291e+06	1.39253e+06	1.16765e+06	1.35608e+06	1.67296e+06	1.33357e+06	1.30048e+06	1.18507e+06	2.9511e+06	1.07202e+06	1.55591e+06	773923	1.23368e+06	1.26078e+06	781836	1.08439e+06
PC(22:2(13Z,16Z)/15:0)	0.617145			164.701	800.614	Lipids and lipid-like molecules	forward	555858	188335	613196	184157	536883	331663	1.32943e+06	437365	1.01673e+06	486755	718967	441160	230985	487299	612333	662120	744234	354183	438057	0	1.55835e+06	1.8622e+06	1.13655e+06	781082	1.15916e+06	238176	1.32636e+06	2.92834e+06	647245	2.40793e+06	453801	397423	326908	899889	1.50318e+06	346881	233304	354430	578789	658451	1.33295e+06	543366
Epinephrine sulfate	0.616987			281.565	264.054	Organic acids and derivatives	forward	4.26544e+06	2.14687e+06	3.27133e+06	4.12595e+06	4.03817e+06	3.22326e+06	4.07052e+06	3.86334e+06	3.71321e+06	3.63327e+06	4.06809e+06	4.51166e+06	4.25008e+06	4.61137e+06	3.96284e+06	2.08033e+06	3.91346e+06	3.90298e+06	3.35314e+06	3.41178e+06	4.11028e+06	3.2406e+06	3.98414e+06	4.36787e+06	3.76814e+06	4.62166e+06	1.51186e+06	4.04551e+06	3.87868e+06	3.77018e+06	3.42617e+06	3.97711e+06	4.16911e+06	3.33664e+06	3.72761e+06	3.35241e+06	2.05955e+06	4.46919e+06	4.19222e+06	4.1034e+06	3.7119e+06	3.62587e+06
1-(1-Pyrrolidinyl)-2-butanone	0.615505			659.809	142.123	Organoheterocyclic compounds	forward	1.03403e+07	1.78726e+07	9.86407e+06	1.02363e+07	1.20203e+07	1.00684e+07	1.0078e+07	1.02791e+07	1.0814e+07	3.79586e+06	1.05011e+07	1.04998e+07	1.02579e+07	9.6143e+06	1.06878e+07	9.97061e+06	1.04483e+07	2.72143e+06	1.00602e+07	1.27949e+07	1.01216e+07	1.05826e+07	1.16413e+07	1.00578e+07	1.01072e+07	1.01863e+07	1.01694e+07	2.41133e+06	9.25511e+06	1.37065e+07	1.18437e+07	9.67875e+06	1.58252e+07	1.9478e+07	1.00612e+07	1.20266e+07	2.81227e+06	1.34861e+07	1.1601e+07	9.90228e+06	1.22216e+07	3.59928e+06
N-Carbamoylsarcosine	0.614161			410.368	133.061	Organic acids and derivatives	forward	2.90718e+06	1.52016e+06	3.42596e+06	2.95564e+06	4.22407e+06	3.80108e+06	3.50774e+06	2.938e+06	2.97745e+06	1.90546e+06	3.04236e+06	3.41614e+06	4.11594e+06	2.20186e+06	3.10078e+06	2.37949e+06	3.61248e+06	2.33732e+06	3.05102e+06	1.79586e+06	3.33644e+06	2.01441e+06	2.07379e+06	3.25611e+06	2.42006e+06	4.34211e+06	2.10623e+06	2.73662e+06	3.77487e+06	3.98188e+06	3.07704e+06	3.48866e+06	3.53315e+06	5.49956e+06	3.0824e+06	5.14547e+06	1.52029e+06	3.49659e+06	5.12009e+06	2.03233e+06	4.34292e+06	3.24278e+06
LysoPE(18:1(9Z)/0:0)	0.612926			224.618	480.308	Lipids and lipid-like molecules	forward	7.12101e+06	5.27574e+06	5.32956e+06	6.64072e+06	5.76595e+06	6.43011e+06	5.02966e+06	6.30364e+06	7.52064e+06	6.70062e+06	5.7233e+06	4.6402e+06	4.67488e+06	6.98842e+06	6.2467e+06	8.52582e+06	5.17392e+06	5.50865e+06	5.88314e+06	5.35236e+06	5.25456e+06	3.13564e+06	5.55126e+06	6.73879e+06	4.96891e+06	6.13749e+06	7.50049e+06	5.67475e+06	5.90625e+06	1.19792e+07	4.83522e+06	4.70959e+06	5.55021e+06	4.19335e+06	6.4005e+06	5.25707e+06	5.28839e+06	8.86077e+06	7.91813e+06	3.36183e+06	2.49913e+06	5.37655e+06
PC(22:4(7Z,10Z,13Z,16Z)/22:5(4Z,7Z,10Z,13Z,16Z))	0.612509			152.031	884.613	Lipids and lipid-like molecules	forward	344628	447438	207830	619882	396073	268684	327981	356589	347432	227807	391660	235063	397738	368373	727099	266583	156792	202081	291172	184475	293949	127105	433049	300565	40278.2	258856	269829	392218	343590	524479	364588	593234	312831	155076	555620	344293	467902	492498	554119	778589	616388	395111
PC(18:1(9Z)/P-16:0)	0.612467			39.0143	744.589	Lipids and lipid-like molecules	forward	6.18803e+06	8.2351e+06	7.65877e+06	2.80044e+06	7.51802e+06	8.38642e+06	5.7578e+06	5.33562e+06	7.74365e+06	5.41401e+06	8.73934e+06	7.27826e+06	4.95592e+06	5.25899e+06	5.7486e+06	5.11653e+06	8.45862e+06	7.62287e+06	7.19886e+06	5.99579e+06	6.2454e+06	4.14129e+06	7.32838e+06	6.52823e+06	5.90405e+06	3.66495e+06	8.84977e+06	6.47648e+06	4.55924e+06	5.1391e+06	7.87229e+06	6.39994e+06	5.80794e+06	5.54031e+06	1.24509e+07	9.20173e+06	6.11738e+06	8.58769e+06	7.70114e+06	7.19606e+06	5.93444e+06	7.6812e+06
PC(24:1(15Z)/22:5(4Z,7Z,10Z,13Z,16Z))	0.611819			151.509	918.693	Lipids and lipid-like molecules	forward	320374	339484	446986	144658	424483	513100	257459	358191	531797	282404	318284	292654	264393	426435	264038	315986	488413	350329	297024	295225	370102	272817	380577	228463	229801	156603	544461	352014	227043	393463	358525	525442	310686	237414	753462	447156	287894	497467	590694	405193	483668	534382
PC(22:5(7Z,10Z,13Z,16Z,19Z)/20:1(11Z))	0.610263			156.151	862.629	Lipids and lipid-like molecules	forward	1.5761e+06	1.42844e+06	1.93999e+06	1.08522e+06	1.4905e+06	1.43056e+06	1.3766e+06	1.70142e+06	1.82852e+06	1.28107e+06	1.77121e+06	1.77585e+06	1.18273e+06	1.44291e+06	1.69164e+06	1.3405e+06	1.62263e+06	1.44028e+06	1.36921e+06	1.24487e+06	1.95561e+06	2.07488e+06	1.62424e+06	1.65876e+06	1.91855e+06	1.53198e+06	1.94928e+06	1.86687e+06	1.09186e+06	1.73825e+06	1.72528e+06	1.85899e+06	1.97803e+06	1.24528e+06	3.69558e+06	1.54487e+06	1.18447e+06	2.25015e+06	1.83994e+06	1.2563e+06	2.25703e+06	1.16329e+06
DG(15:0/18:4(6Z,9Z,12Z,15Z)/0:0)	0.609869			106.197	575.466	Lipids and lipid-like molecules	forward	210768	2.58876e+06	1.04249e+06	1.82463e+06	830482	1.44086e+06	1.05777e+06	1.29092e+06	1.54905e+06	1.085e+06	2.64862e+06	331573	1.97155e+06	1.23369e+06	891726	638159	2.75296e+06	2.48017e+06	2.89233e+06	1.23572e+06	1.20747e+06	527574	1.43608e+06	1.76349e+06	1.36267e+06	1.93594e+06	2.19418e+06	2.70267e+06	747659	1.62868e+06	1.09002e+06	844093	480100	1.12483e+06	337859	1.75819e+06	1.95401e+06	833815	2.57716e+06	2.40134e+06	1.18151e+06	2.18772e+06
(R)-2-Acetoxy-p-mentha-1,8-diene	0.608764			107.075	195.138	Lipids and lipid-like molecules	forward	67474.9	968681	806043	529534	265973	633132	486669	1.09266e+06	436026	586328	691616	123975	351603	446423	119193	206453	810932	952911	1.08038e+06	489046	587437	346555	448534	606198	474740	891719	1.02857e+06	642760	380114	810309	433636	459291	49266	0	49035.3	450711	1.49406e+06	440139	1.07755e+06	1.01367e+06	675800	1.14655e+06
DG(15:0/18:3(6Z,9Z,12Z)/0:0)	0.608448			108.177	577.482	Lipids and lipid-like molecules	forward	448562	4.74447e+06	1.93157e+06	2.73454e+06	950121	1.56126e+06	1.30169e+06	1.8103e+06	1.6209e+06	1.88547e+06	3.16064e+06	677355	2.06291e+06	2.88285e+06	1.32585e+06	1.1562e+06	2.6844e+06	2.85863e+06	3.88455e+06	2.15666e+06	1.87756e+06	820775	2.86827e+06	920296	1.59373e+06	2.46368e+06	3.34953e+06	3.46486e+06	993174	2.66962e+06	1.47696e+06	1.40957e+06	703164	1.77017e+06	820232	2.06434e+06	1.21292e+07	1.39547e+06	3.56502e+06	3.06899e+06	1.70956e+06	3.08898e+06
PC(22:6(4Z,7Z,10Z,13Z,16Z,19Z)/20:2(11Z,14Z))	0.606767			155.861	858.598	Lipids and lipid-like molecules	forward	2.28198e+06	1.56811e+06	1.6714e+06	2.34186e+06	2.25405e+06	2.40978e+06	2.34329e+06	1.98441e+06	2.6174e+06	2.20647e+06	2.84914e+06	1.89137e+06	2.14166e+06	2.51081e+06	2.85755e+06	2.75049e+06	2.16472e+06	1.97266e+06	2.08191e+06	2.09688e+06	2.1543e+06	1.62925e+06	2.65354e+06	1.94525e+06	1.85051e+06	1.67708e+06	2.51938e+06	2.18128e+06	2.24987e+06	2.42789e+06	2.10743e+06	2.70334e+06	1.87959e+06	1.47772e+06	3.71014e+06	2.60431e+06	1.76579e+06	2.58458e+06	2.79273e+06	2.97349e+06	2.33966e+06	2.08814e+06
4-Hydroxy-2-butenoic acid gamma-lactone	0.606626			328.903	85.0289	Organoheterocyclic compounds	forward	1.78664e+07	5.28458e+07	3.0338e+07	3.18186e+07	2.11097e+07	4.09735e+07	1.98282e+07	2.23816e+07	2.8952e+07	3.2224e+07	2.83415e+07	2.05575e+07	3.24518e+07	2.13048e+07	2.82497e+07	2.89766e+07	1.79513e+07	3.37296e+07	2.39904e+07	2.31242e+07	1.82333e+07	3.38143e+07	2.57416e+07	1.74445e+07	2.28437e+07	1.95658e+07	2.6653e+07	2.23053e+07	2.04435e+07	2.68242e+07	2.136e+07	2.70536e+07	3.19682e+07	2.83334e+07	2.07337e+07	3.16897e+07	2.96393e+07	3.50367e+07	3.09209e+07	3.34348e+07	3.2357e+07	2.88667e+07
Dioscoretine	0.606625			596.167	242.175	Lipids and lipid-like molecules	forward	1.55255e+06	1.52959e+06	1.42256e+06	1.45823e+06	1.87804e+06	1.5939e+06	1.4584e+06	1.57606e+06	1.46316e+06	1.67468e+06	1.40182e+06	1.36811e+06	1.65398e+06	1.33003e+06	1.48258e+06	1.47255e+06	2.03961e+06	1.44692e+06	1.58729e+06	1.53292e+06	1.42063e+06	1.60492e+06	1.64948e+06	1.51085e+06	1.35586e+06	1.44455e+06	1.46725e+06	1.67551e+06	1.66154e+06	1.44563e+06	1.16546e+06	1.96162e+06	1.90935e+06	951852	1.42594e+06	1.35594e+06	1.44243e+06	1.38604e+06	1.47214e+06	1.64682e+06	1.39027e+06	1.4815e+06
PC(24:0/20:5(5Z,8Z,11Z,14Z,17Z))	0.605862			153.216	892.676	Lipids and lipid-like molecules	forward	807916	695292	709250	512887	600857	754127	416460	598999	1.15567e+06	500946	858546	646707	761550	812156	579912	652692	672686	592768	777286	635105	691946	305350	764292	413633	327027	314535	711934	465607	689843	682882	819527	1.00377e+06	526129	556036	1.3142e+06	959444	450887	1.00927e+06	1.20324e+06	678990	757568	736535
DG(20:3(8Z,11Z,14Z)/18:3(6Z,9Z,12Z)/0:0)	0.604598			31.2249	641.513	Lipids and lipid-like molecules	forward	351939	409566	341090	176244	170806	241758	302845	255941	202397	154759	293727	398587	191695	416631	206963	129480	392092	340027	260626	189062	315490	263015	207414	213719	268158	297101	496631	480766	242311	268425	294795	384937	318208	241787	643607	579738	351001	395218	525669	340133	632721	249314
1-Aminocyclopropanecarboxylic acid	0.603721			417.399	102.067	Organic acids and derivatives	forward	2.83179e+06	6.86736e+06	3.58182e+06	2.97009e+06	3.151e+06	2.7112e+06	2.52089e+06	2.35195e+06	2.37295e+06	2.56825e+06	3.08688e+06	2.81192e+06	3.25553e+06	2.48398e+06	2.23541e+06	2.84964e+06	2.62989e+06	3.38646e+06	3.16247e+06	3.5354e+06	2.90034e+06	2.61958e+06	2.45327e+06	2.63696e+06	2.88731e+06	2.58191e+06	2.67339e+06	2.42149e+06	2.33003e+06	4.74085e+06	2.8378e+06	2.7789e+06	3.14916e+06	2.0061e+06	2.82077e+06	1.38562e+06	2.05138e+06	3.48706e+06	3.08762e+06	2.94518e+06	2.92041e+06	2.82424e+06
PC(22:6(4Z,7Z,10Z,13Z,16Z,19Z)/18:1(11Z))	0.602844			38.6045	832.583	Lipids and lipid-like molecules	forward	6.38275e+06	5.80051e+06	5.99127e+06	6.4729e+06	5.09746e+06	5.12193e+06	6.37997e+06	7.58914e+06	5.75927e+06	5.91106e+06	5.59173e+06	4.47118e+06	4.10322e+06	4.52422e+06	6.01195e+06	4.58247e+06	6.21629e+06	5.588e+06	4.65226e+06	4.84866e+06	4.46556e+06	2.8366e+06	7.15941e+06	6.04001e+06	3.48126e+06	3.93797e+06	5.50197e+06	6.44557e+06	5.80381e+06	4.87423e+06	5.4224e+06	5.29304e+06	5.36274e+06	3.88425e+06	6.52073e+06	5.44041e+06	5.17202e+06	4.87594e+06	7.7503e+06	4.98796e+06	6.04131e+06	5.32062e+06
Cavipetin C	0.601715			109.474	389.268	Lipids and lipid-like molecules	forward	303105	540218	618070	437528	571545	549737	890669	482429	732463	338617	613582	704229	414443	589125	427304	353509	749088	606272	613150	579870	474954	274945	813508	419767	1.06799e+06	126445	704536	583339	375634	504600	563933	452495	444866	307955	711363	360970	535836	478508	649033	703853	353535	667583
PC(20:3(8Z,11Z,14Z)/15:0)	0.600871			168.411	770.567	Lipids and lipid-like molecules	forward	2.82888e+06	4.05832e+06	3.21175e+06	1.0204e+06	3.28691e+06	2.56831e+06	2.92921e+06	2.57608e+06	1.04307e+06	3.52217e+06	2.95075e+06	3.00419e+06	1.6338e+06	898149	1.72584e+06	4.21194e+06	1.57883e+06	1.90145e+06	2.80791e+06	2.75254e+06	3.79013e+06	4.60749e+06	3.32188e+06	3.2604e+06	1.64843e+06	1.25121e+06	3.35e+06	2.89468e+06	2.22056e+06	3.69506e+06	5.85387e+06	2.23617e+06	2.79992e+06	1.34102e+06	2.78983e+06	1.24032e+06	2.87578e+06	2.75717e+06	1.34014e+06	2.79544e+06	2.54736e+06	1.44247e+06
PC(24:1(15Z)/20:5(5Z,8Z,11Z,14Z,17Z))	0.600222			153.798	890.66	Lipids and lipid-like molecules	forward	334580	277679	500168	249853	367703	517001	259350	270300	580253	228742	592534	353702	371303	407681	344785	392425	405204	473922	353242	174025	427901	243782	438150	245192	305443	145905	623551	372562	237438	357820	322518	444183	402277	253816	725025	594989	303325	458624	453411	526745	597834	273240
L-Octanoylcarnitine	0.600198			230.627	288.216	Lipids and lipid-like molecules	forward	5.04919e+06	2.29376e+07	4.97638e+06	2.79978e+07	8.46821e+06	1.49811e+07	9.72946e+06	1.10357e+07	6.02141e+06	1.36851e+07	1.07859e+07	8.09593e+06	1.13026e+07	1.0865e+07	2.28513e+07	1.07943e+07	4.18597e+06	1.20616e+07	7.41031e+06	9.33046e+06	8.36613e+06	1.98662e+07	6.28553e+06	6.86257e+06	1.12184e+07	6.27996e+06	1.32244e+07	6.99112e+06	1.42344e+07	1.09406e+07	5.9239e+06	1.02749e+07	9.57024e+06	6.49108e+06	1.40319e+07	1.48291e+07	1.48761e+07	1.2831e+07	9.92484e+06	1.28509e+07	3.46699e+07	1.03483e+07
Acetone cyanohydrin	0.599314			79.305	86.0605	Organic oxygen compounds	forward	1.51755e+08	1.01703e+08	1.3933e+08	1.904e+08	1.80039e+08	1.14631e+08	1.73895e+08	1.87759e+08	1.31805e+08	1.36093e+08	7.35628e+07	5.22295e+07	2.35766e+08	1.4532e+08	1.92693e+08	2.36134e+08	1.61019e+08	1.77629e+08	1.47226e+08	8.58117e+07	1.35146e+08	1.25665e+08	1.97877e+08	1.39717e+08	1.44828e+08	2.03097e+08	1.13078e+08	1.4204e+08	2.21266e+08	2.38823e+08	1.48289e+08	2.12663e+08	1.89518e+08	1.47334e+08	1.6962e+08	1.88611e+08	1.13472e+08	4.38495e+07	1.37265e+08	1.65489e+08	2.69271e+08	2.03547e+08
L,L-Cyclo(leucylprolyl)	0.596499			64.1192	211.144	Organic acids and derivatives	forward	1.16148e+06	2.21799e+06	2.45751e+06	1.26903e+06	1.48263e+06	1.20225e+06	1.08674e+06	1.21501e+06	1.56058e+06	1.26256e+06	1.21114e+06	1.34416e+06	1.27541e+06	1.86019e+06	1.47794e+06	1.28531e+06	1.1346e+06	1.49181e+06	1.41884e+06	1.4372e+06	1.30644e+06	1.75921e+06	1.57443e+06	1.82775e+06	1.16037e+06	1.65567e+06	1.60785e+06	1.59792e+06	2.17665e+06	1.9033e+06	1.00683e+06	1.68316e+06	3.90978e+06	434539	2.54241e+06	2.56541e+06	4.26405e+06	1.56656e+06	3.02034e+06	1.66795e+06	1.34981e+06	1.40954e+06
6-Deoxohomodolichosterone	0.595325			31.2794	463.378	Lipids and lipid-like molecules	forward	0	0	480466	0	0	0	0	0	69598	0	108457	135921	24531.4	0	169778	625293	95797.9	0	54957.8	0	38820.2	0	49485.3	0	0	0	60883.3	43975.2	0	0	41161.9	0	0	345688	137148	126509	62879.6	49587.9	0	0	180210	106341
PC(22:5(4Z,7Z,10Z,13Z,16Z)/P-18:0)	0.59351			156.975	820.619	Lipids and lipid-like molecules	forward	9.97059e+06	1.32431e+07	1.32389e+07	6.29301e+06	9.04158e+06	1.21252e+07	9.47256e+06	8.06365e+06	1.19872e+07	5.84192e+06	1.11698e+07	7.74186e+06	1.01657e+07	1.13096e+07	9.16701e+06	9.39767e+06	9.98642e+06	1.1134e+07	9.33844e+06	8.42787e+06	9.10191e+06	9.86192e+06	9.99572e+06	1.05324e+07	8.73334e+06	8.32796e+06	1.46637e+07	7.26134e+06	6.90465e+06	1.04392e+07	1.42603e+07	9.42323e+06	1.02423e+07	7.76965e+06	2.08247e+07	1.38162e+07	7.54606e+06	1.36653e+07	1.08552e+07	1.14366e+07	8.55025e+06	1.08312e+07
LysoPC(20:0/0:0)	0.58834			215.291	552.402	Lipids and lipid-like molecules	forward	1.56853e+06	1.26132e+06	1.73431e+06	985436	1.51397e+06	1.73384e+06	1.35975e+06	1.03183e+06	1.87411e+06	1.20105e+06	1.73058e+06	1.59565e+06	1.08898e+06	1.65248e+06	1.22595e+06	1.4447e+06	1.8335e+06	1.54793e+06	1.48763e+06	1.52355e+06	1.39251e+06	1.85841e+06	1.37019e+06	1.36497e+06	1.56439e+06	612062	2.33909e+06	1.83953e+06	1.38419e+06	1.51486e+06	1.79775e+06	1.39658e+06	1.53673e+06	1.13968e+06	3.14777e+06	1.98608e+06	1.08677e+06	2.63805e+06	2.07353e+06	1.04784e+06	1.68047e+06	1.81097e+06
Kaempferol	0.588103			452.506	287.054	Phenylpropanoids and polyketides	forward	0	0	5816.84	5222.98	0	0	0	0	0	0	0	0	0	0	0	0	0	0	0	0	4922.05	0	5264.01	0	0	0	0	0	0	0	0	0	0	0	0	0	0	0	0	0	0	0
2,8-Di-O-methylellagic acid	0.587981			452.474	331.044	Phenylpropanoids and polyketides	forward	9008.38	468300	51800.8	11521	0	17572.6	4873.04	121132	0	71649	0	12058	45794.1	0	5277.71	260545	0	0	0	12060.9	0	31057.6	0	13095.5	38640	91979.5	239267	18430.5	0	25814.2	15729.3	70790.6	0	240941	97659.2	247870	41261.4	0	0	0	0	24969.1
DG(18:3(9Z,12Z,15Z)/15:0/0:0)	0.587293			139.428	577.482	Lipids and lipid-like molecules	forward	124186	465863	914532	1.06334e+06	521633	696676	1.36452e+06	523574	672846	2.01827e+06	1.55485e+06	399863	893629	284507	656304	578535	1.37313e+06	1.28612e+06	1.12907e+06	2.91452e+06	1.23928e+06	476359	3.51156e+06	566325	652624	1.24676e+06	1.38874e+06	1.66841e+06	679011	1.04164e+06	676333	835275	480767	754668	284773	1.09209e+06	2.76975e+06	660391	1.47429e+06	1.818e+06	1.24222e+06	1.55923e+06
LysoPC(16:1(9Z)/0:0)	0.586951			222.117	494.323	Lipids and lipid-like molecules	forward	1.28599e+08	9.00164e+07	9.81435e+07	6.40095e+07	1.17404e+08	9.44277e+07	9.88719e+07	9.1026e+07	1.26392e+08	9.63922e+07	1.32761e+08	8.68617e+07	9.21952e+07	1.11894e+08	9.05205e+07	1.55391e+08	6.24243e+07	9.00537e+07	9.25633e+07	7.86685e+07	8.70159e+07	8.21125e+07	1.07117e+08	1.1503e+08	1.04553e+08	9.30002e+07	1.12411e+08	9.21623e+07	1.08984e+08	1.91161e+08	9.16982e+07	1.14504e+08	8.31564e+07	5.9689e+07	1.29257e+08	1.25543e+08	6.40472e+07	1.37923e+08	1.00401e+08	5.76652e+07	3.50435e+07	7.96799e+07
Methylguanidine	0.586465			288.116	74.0718	Organic nitrogen compounds	forward	1.05457e+06	1.34931e+06	916991	1.05548e+06	717784	1.41536e+06	899048	834422	1.32126e+06	1.11268e+06	1.32043e+06	767723	976545	844101	743436	1.31866e+06	538337	730154	785187	869239	1.06394e+06	942709	1.01993e+06	513707	786627	796583	909486	850547	1.01231e+06	828246	1.46648e+06	1.25228e+06	1.17003e+06	9.92374e+06	1.23935e+06	1.21039e+06	3.61788e+06	1.43737e+06	1.94571e+06	1.26155e+06	2.12788e+06	1.60728e+06
Hydroxypropyl methylcellulose	0.586417			335.942	749.381		forward	143941	85487.7	71522.3	93926.2	93510.6	71819	74706.4	156213	128159	83325.6	95655.5	110537	128622	219364	43324.3	90961.5	76572.8	101542	97019.9	124803	108011	127973	68980.5	194493	95843.1	131422	144180	71234.5	141667	109105	108476	125630	86958.8	33945	24601.1	46823.1	27624.5	79097.9	230212	99643.3	81211.5	130567
5-(2-Furanyl)-3,4-dihydro-2H-pyrrole	0.585303			92.4517	136.087	Organoheterocyclic compounds	forward	2.22276e+06	4.58573e+06	7.21225e+06	6.75962e+06	2.77093e+06	1.04995e+06	815534	4.74044e+06	4.74599e+06	7.27791e+06	4.18806e+06	3.99179e+06	3.84141e+06	7.02391e+06	8.43582e+06	2.33184e+06	7.28116e+06	4.49406e+06	6.90167e+06	3.87381e+06	1.8112e+06	4.98021e+06	1.98979e+06	4.9097e+06	1.43795e+06	9.78979e+06	4.26582e+06	2.03422e+06	1.91581e+06	8.41502e+06	1.68217e+06	8.6668e+06	6.7634e+06	2.69691e+06	838218	1.30495e+06	8.12802e+06	944440	2.06033e+06	826028	4.69905e+06	1.26447e+06
Linoleyl carnitine	0.58519			201.63	424.341	Lipids and lipid-like molecules	forward	1.66082e+07	2.71091e+07	2.7232e+07	2.50975e+07	1.64296e+07	2.81357e+07	1.98857e+07	1.79975e+07	1.36644e+07	2.28758e+07	1.97374e+07	1.20307e+07	2.10493e+07	314003	1.60416e+07	3.50118e+07	1.21555e+07	1.58554e+07	2.46839e+07	1.37068e+07	1.86544e+07	566048	1.53018e+07	1.62274e+07	1.5576e+07	2.17861e+07	2.42071e+07	1.80789e+07	1.99889e+07	1.6722e+07	1.43707e+07	2.14161e+07	1.64386e+07	1.08621e+07	2.12431e+07	2.77503e+07	2.31297e+07	1.54235e+07	1.71081e+07	3.02579e+07	1.79359e+07	2.44341e+07
PE(22:5(4Z,7Z,10Z,13Z,16Z)/14:0)	0.581453			173.718	738.503	Lipids and lipid-like molecules	forward	0	0	0	0	0	29894	0	0	0	0	0	0	0	0	0	0	0	0	0	0	0	0	0	0	0	26472.7	62908.3	0	0	0	0	0	120386	0	0	0	0	0	0	0	0	39115.6
PC(18:2(9Z,12Z)/15:0)	0.580907			40.1231	744.553	Lipids and lipid-like molecules	forward	6.38336e+06	7.98308e+06	8.97566e+06	2.94196e+06	7.49064e+06	7.92218e+06	6.41642e+06	4.40695e+06	6.74865e+06	4.39377e+06	8.12072e+06	7.57475e+06	4.34139e+06	5.01338e+06	5.05782e+06	4.52515e+06	7.13196e+06	7.05605e+06	6.63252e+06	6.60653e+06	6.43161e+06	4.0807e+06	8.21279e+06	6.26206e+06	5.09586e+06	4.06236e+06	7.96364e+06	5.71981e+06	4.34544e+06	4.41861e+06	8.93679e+06	5.56571e+06	4.75861e+06	5.96357e+06	1.23396e+07	8.40989e+06	5.28039e+06	8.11302e+06	6.65795e+06	5.93025e+06	5.45994e+06	7.64123e+06
Persicachrome	0.577731			155.584	385.273	Lipids and lipid-like molecules	forward	884827	770442	784831	927264	648414	648525	782027	451050	886383	553566	557970	761336	751067	951989	516054	1.03045e+06	606034	799635	559297	319826	765710	666922	877662	557777	377418	395643	1.06665e+06	575621	501657	737553	616172	405021	856195	453907	1.2973e+06	989024	646524	969422	804569	366084	697830	808427
LysoPC(22:0)	0.577148			213.023	580.433	Lipids and lipid-like molecules	forward	762586	586239	804487	525394	863932	759843	482258	496920	1.26852e+06	618893	838174	823696	583259	826641	674119	761000	758808	926019	560454	857076	510360	806726	847661	540122	574625	365391	939288	478262	574886	570596	994836	664644	783228	495452	1.17375e+06	879835	439927	1.26985e+06	1.1201e+06	274708	982213	821697
PC(24:1(15Z)/22:6(4Z,7Z,10Z,13Z,16Z,19Z))	0.577143			152.062	916.676	Lipids and lipid-like molecules	forward	265567	324273	230799	74449.2	342813	265258	156493	239939	357963	192699	329643	235663	289106	359309	263444	262762	261375	190163	218789	208669	282970	249875	306477	196958	94337.2	122210	346024	287385	216560	360121	233758	358551	226204	117302	600934	363056	80321.8	448320	358490	301000	343336	216242
Thiomorpholine 3-carboxylate	0.576957			233.998	148.039	Organic acids and derivatives	forward	1.12431e+06	1.50863e+06	866024	1.34241e+06	1.44555e+06	1.06884e+06	1.36595e+06	1.99114e+06	2.27436e+06	1.26048e+06	1.34775e+06	1.46165e+06	2.06894e+06	2.19954e+06	1.31058e+06	960978	2.31024e+06	1.59551e+06	949271	1.77295e+06	1.24462e+06	1.07607e+06	1.18692e+06	1.41465e+06	1.64662e+06	1.20993e+06	920170	1.22592e+06	1.293e+06	934513	1.90591e+06	1.54479e+06	6.02225e+06	1.57167e+06	1.28837e+06	1.25186e+06	856180	1.43811e+06	742040	1.32906e+06	977388	1.38052e+06
10-Oxo-11-octadecen-13-olide	0.574331			64.3913	295.226	Phenylpropanoids and polyketides	forward	243811	770975	761172	704887	633497	714607	769650	542556	788117	686542	1.04744e+06	611597	630161	793162	569545	590276	1.11665e+06	1.01258e+06	1.58739e+06	1.11533e+06	655388	627567	1.20832e+06	782102	773718	1.12364e+06	744092	950132	542864	947492	405816	789970	222526	793524	851221	1.01804e+06	1.05933e+06	492472	1.10792e+06	1.18396e+06	755410	702280
MG(22:4(7Z,10Z,13Z,16Z)/0:0/0:0)	0.573966			106.352	407.315	Lipids and lipid-like molecules	forward	49167.2	1.13246e+06	639652	656489	270406	540999	440203	596807	542007	534278	648548	283608	290917	487328	279091	228169	608214	602975	1.13342e+06	203573	301968	200007	381587	341984	609455	622708	799578	588928	283598	583993	350915	510899	118268	437066	207195	450996	2.17202e+06	265951	910424	898121	531953	1.52563e+06
Histidinyl-Hydroxyproline	0.570127			344.612	269.124	Organic acids and derivatives	forward	724925	640508	337050	748296	469971	1.5456e+06	655318	660083	436843	812137	428276	844573	838207	687412	1.12208e+06	652624	681374	562181	591594	308622	504812	1.01979e+06	748442	735976	551806	1.05023e+06	911862	740753	464623	1.28178e+06	308516	557736	579390	443631	645651	503775	715545	603719	764404	1.14917e+06	938085	839593
Montecristin	0.57006			31.1511	575.503	Lipids and lipid-like molecules	forward	2.56672e+06	1.99188e+06	1.79343e+06	2.6766e+06	1.76159e+06	3.21051e+06	1.48112e+06	2.38134e+06	2.16115e+06	2.64148e+06	2.55501e+06	1.78279e+06	1.95895e+06	2.6535e+06	1.9684e+06	2.49057e+06	2.04221e+06	1.99479e+06	2.97151e+06	1.63265e+06	2.6334e+06	2.11127e+06	1.94014e+06	1.33661e+06	1.55127e+06	1.98598e+06	2.36307e+06	2.1166e+06	2.07785e+06	1.29499e+06	1.98453e+06	2.06939e+06	2.84729e+06	1.71011e+06	2.19464e+06	1.57019e+06	3.10096e+06	2.16378e+06	2.55155e+06	1.93359e+06	4.38624e+06	2.49791e+06
DG(18:3(6Z,9Z,12Z)/22:4(7Z,10Z,13Z,16Z)/0:0)	0.569942			31.206	667.529	Lipids and lipid-like molecules	forward	152533	0	149671	214618	87489.2	54754.8	225348	74074.1	87766.7	51246.9	0	219702	157242	185842	59083.3	71010.7	244088	132519	81941.9	0	138780	131236	259928	114119	112871	65510.7	244184	148563	105248	105418	130474	214778	165804	82179.9	273512	431598	83009.4	297155	375502	153579	435098	180783
Pyrrolidine	0.568806			321.286	72.0813	Organoheterocyclic compounds	forward	1.60823e+08	1.59995e+08	1.56258e+08	1.7587e+08	1.80173e+08	1.50935e+08	1.447e+08	1.47225e+08	1.5421e+08	1.94952e+08	2.00126e+08	1.5601e+08	2.11962e+08	1.80375e+08	1.99567e+08	1.83307e+08	1.57917e+08	1.51156e+08	1.46572e+08	1.29053e+08	1.63116e+08	1.60738e+08	1.42857e+08	1.62917e+08	1.45166e+08	1.42109e+08	2.06096e+08	1.61564e+08	1.58852e+08	1.95452e+08	1.29748e+08	1.93275e+08	1.32298e+08	1.26936e+08	1.81876e+08	1.74868e+08	1.25622e+08	1.84875e+08	1.57082e+08	1.53646e+08	1.75083e+08	1.24337e+08
L-Lysine	0.567589			589.183	147.113	Organic acids and derivatives	forward	2.00436e+06	2.76553e+06	3.77686e+07	4.23245e+07	7.4693e+06	3.45103e+07	7.06596e+06	3.82347e+07	3.80661e+07	6.99405e+06	3.7505e+07	3.43051e+06	5.29741e+07	5.14783e+07	3.5641e+07	5.42331e+07	3.61158e+07	3.98254e+07	3.8407e+07	4.28736e+07	3.6443e+06	3.56369e+07	3.22787e+07	4.21424e+07	4.66432e+07	4.15781e+07	3.96827e+07	4.16499e+07	4.08739e+07	4.64554e+06	5.70992e+06	4.46528e+07	3.48483e+07	2.56894e+07	1.13501e+06	4.29485e+07	2.46941e+07	4.23298e+07	9.96616e+06	4.21042e+07	3.55099e+07	1.11595e+07
5-Hydroxy-7-methoxy-2-tritriacontyl-4H-1-benzopyran-4-one	0.566961			210.74	655.565	Organoheterocyclic compounds	forward	414711	448819	697438	167713	559372	470519	475993	354528	506499	677747	600246	369981	243862	293224	288420	404426	524563	450050	612653	549947	466120	462061	531092	186387	519830	231546	351474	371642	395223	215314	588743	147635	424719	288092	504212	526305	241273	493795	501991	247787	346209	211915
PC(20:4(5Z,8Z,11Z,14Z)/20:4(8Z,11Z,14Z,17Z))	0.564873			156.697	830.567	Lipids and lipid-like molecules	forward	7.88352e+06	4.39477e+06	5.22452e+06	1.12236e+07	6.01824e+06	5.59963e+06	5.67341e+06	4.82115e+06	9.70152e+06	5.60867e+06	7.59344e+06	3.1322e+06	8.35952e+06	6.71233e+06	8.16793e+06	1.71863e+07	2.22522e+06	5.94581e+06	3.53048e+06	5.63868e+06	4.16473e+06	2.01934e+06	7.50322e+06	5.1755e+06	2.49432e+06	917087	5.3903e+06	3.75263e+06	7.67672e+06	5.76471e+06	4.13316e+06	7.4172e+06	5.53263e+06	3.76305e+06	5.12229e+06	9.33689e+06	7.14347e+06	8.21978e+06	7.39058e+06	6.30022e+06	4.66119e+06	4.45244e+06
Hydroxyprolyl-Asparagine	0.564484			255.588	246.108	Organic acids and derivatives	forward	177701	196925	160702	164992	136135	187214	88288.4	238957	152549	199302	215926	164197	461972	547134	143859	208714	149004	133162	139579	80484.7	150478	188040	159043	145207	72647.5	251392	124780	88707.1	89847.5	362107	51772.9	193598	223165	60714.8	178128	202822	123061	111907	196816	156898	238118	123850
PC-M5'	0.564026			206.165	480.277	Organoheterocyclic compounds	forward	4.05417e+06	3.12558e+06	1.15871e+06	532820	1.2102e+06	2.25017e+06	3.46157e+06	979623	1.15046e+06	2.86164e+06	2.45133e+06	1.37843e+06	2.59434e+06	5.37694e+06	3.40863e+06	2.04981e+06	2.36879e+06	2.77168e+06	4.01593e+06	2.32732e+06	5.42275e+06	175994	5.6834e+06	1.18219e+06	367876	1.54123e+06	819610	6.94728e+06	2.66769e+06	2.38581e+06	1.82091e+06	3.64433e+06	4.94495e+06	835875	3.87928e+06	4.55557e+06	5.87237e+06	589163	1.77534e+06	1.39505e+07	481809	3.01402e+06
LysoPC(14:0/0:0)	0.563985			225.419	468.308	Lipids and lipid-like molecules	forward	2.98524e+07	2.45189e+07	2.81036e+07	1.39235e+07	1.95162e+07	2.59903e+07	2.30567e+07	2.33e+07	2.69087e+07	2.34888e+07	2.57224e+07	2.32209e+07	1.68958e+07	3.00131e+07	2.49596e+07	3.23405e+07	2.0786e+07	1.9916e+07	2.77779e+07	1.98844e+07	2.05258e+07	2.03716e+07	2.77445e+07	2.63218e+07	2.169e+07	2.00116e+07	4.21861e+07	2.46376e+07	2.75366e+07	4.64956e+07	2.68214e+07	3.55084e+07	2.14376e+07	1.28245e+07	3.97719e+07	3.51312e+07	1.48045e+07	3.74474e+07	2.48975e+07	1.62701e+07	1.31891e+07	1.88016e+07
Hispolone	0.563062			24.2736	221.081	Benzenoids	forward	393792	305514	405097	208673	406302	765010	549608	355606	723992	858827	253877	1.25165e+06	504155	810933	192227	186604	358039	278450	369726	241663	352701	1.72432e+06	1.04425e+06	667026	631561	354117	502681	565678	434468	466305	274224	209703	353511	191554	234352	337591	461462	228200	465271	259136	203970	288112
LysoPC(18:1(9Z))	0.559767			217.38	522.355	Lipids and lipid-like molecules	forward	4.08351e+08	3.21293e+08	2.62488e+08	3.15524e+08	3.09016e+08	3.12017e+08	3.00796e+08	3.96222e+08	4.12478e+08	3.31437e+08	4.91292e+08	3.36422e+08	3.14524e+08	3.3906e+08	3.48528e+08	3.99034e+08	2.59653e+08	2.86018e+08	3.19902e+08	2.73716e+08	2.62606e+08	2.78553e+08	3.64036e+08	3.9935e+08	2.88614e+08	3.2101e+08	3.81381e+08	2.67718e+08	3.26002e+08	4.59679e+08	3.18148e+08	3.52628e+08	2.49232e+08	2.39329e+08	4.48233e+08	3.67292e+08	2.60554e+08	5.03816e+08	4.66238e+08	2.40996e+08	1.68045e+08	2.88092e+08
LysoPC(20:4(5Z,8Z,11Z,14Z))	0.557444			210.745	544.339		forward	1.10794e+08	1.42689e+08	1.14376e+08	1.21313e+08	9.12768e+07	1.12155e+08	9.15156e+07	8.78902e+07	1.45878e+08	1.09572e+08	1.26044e+08	9.9263e+07	1.21893e+08	1.46238e+08	1.10287e+08	1.5524e+08	6.61185e+07	9.97432e+07	9.46504e+07	1.02551e+08	6.91735e+07	7.10652e+07	9.3491e+07	1.06192e+08	6.15361e+07	7.14448e+07	1.30508e+08	7.11701e+07	9.78303e+07	1.53502e+08	4.65121e+08	1.1273e+08	8.21183e+07	6.00154e+07	1.34277e+08	1.4124e+08	9.71604e+07	1.67719e+08	1.52477e+08	7.99815e+07	5.42081e+07	9.78289e+07
3-Methylxanthine	0.557355			316.519	167.048	Organoheterocyclic compounds	forward	1.32052e+07	5.26365e+07	2.57005e+07	1.01703e+07	1.69952e+07	1.56041e+07	1.97731e+07	1.22234e+07	1.83123e+07	1.70766e+07	2.61775e+07	1.61313e+07	1.55306e+07	1.48257e+07	1.0663e+07	1.62418e+07	1.3267e+07	2.86602e+07	2.47034e+07	2.46619e+07	1.40445e+07	2.29983e+07	1.66784e+07	2.1246e+07	1.898e+07	1.14169e+07	1.80267e+07	1.80887e+07	1.88067e+07	2.53285e+07	1.65209e+07	1.85673e+07	1.76311e+07	2.06362e+07	2.03756e+07	2.59748e+07	1.4089e+07	3.59921e+07	9.60915e+06	1.7952e+07	1.29107e+07	1.39739e+07
PE(22:5(7Z,10Z,13Z,16Z,19Z)/22:6(4Z,7Z,10Z,13Z,16Z,19Z))	0.556723			357.867	838.541	Lipids and lipid-like molecules	forward	22372.7	404300	249406	28936.8	11389.5	25656.2	49006.3	65567.3	54378.6	56880.3	23714.4	11131.5	83173.7	96931.2	31065.8	18482.1	9671.62	0	33926.3	28320.1	8543.34	57660.1	51814.5	55506.2	7959.72	81059.3	56480.9	43542.2	32962.3	60889.9	40568.7	21486.2	348802	259380	227337	217971	305788	25819.2	305261	21494.8	65153.9	70523.9
Cervonyl carnitine	0.554982			198.165	472.341	Lipids and lipid-like molecules	forward	452213	847257	319350	1.60132e+06	49133.7	217591	379559	230017	147957	139977	242428	174514	340324	309340	184252	285037	118356	0	230486	246173	220709	295669	239732	235031	23759.9	274983	250115	142712	157522	174965	67273.6	286390	198552	216892	398711	340849	377448	324774	393070	351983	713127	287145
13-Heptadecyn-1-ol	0.552765			106.856	253.252	Lipids and lipid-like molecules	forward	0	4.12605e+06	572274	685157	468913	775808	629235	983926	936184	809361	1.48609e+06	83623.2	524563	855334	503372	312683	980118	626905	1.55141e+06	714727	1.15866e+06	448398	1.16068e+06	363648	458985	1.66555e+06	1.45858e+06	767645	542022	1.52484e+06	404398	862983	215756	495386	572359	631894	1.71744e+06	463637	1.20591e+06	1.19603e+06	797268	1.39585e+06
DG(18:4(6Z,9Z,12Z,15Z)/15:0/0:0)	0.551659			151.96	575.466	Lipids and lipid-like molecules	forward	30271.1	653620	359193	618590	225786	279300	400852	292049	286824	698842	639046	273547	381480	225969	236498	256954	509447	668964	958399	463345	525873	204449	323523	789974	433507	573476	554912	579345	277776	507994	428920	330428	94580.8	146544	0	620165	1.15899e+06	279945	601425	1.28463e+06	454323	817526
PC(22:5(7Z,10Z,13Z,16Z,19Z)/20:4(5Z,8Z,11Z,14Z))	0.549271			155.27	856.581	Lipids and lipid-like molecules	forward	2.97599e+06	2.79841e+06	2.25414e+06	2.20661e+06	2.56284e+06	2.28293e+06	2.77501e+06	2.55316e+06	3.05782e+06	2.61703e+06	2.66366e+06	1.30189e+06	2.14032e+06	2.76929e+06	2.64316e+06	3.53239e+06	2.44617e+06	2.22533e+06	2.30084e+06	2.11952e+06	2.41833e+06	2.90526e+06	3.11257e+06	2.43037e+06	2.17681e+06	2.38874e+06	3.054e+06	2.53111e+06	2.94338e+06	2.4726e+06	2.50591e+06	3.00675e+06	2.88955e+06	1.92759e+06	4.3841e+06	2.54177e+06	1.43769e+06	3.83841e+06	3.38558e+06	2.61444e+06	3.43449e+06	2.46677e+06
LysoPC(22:6(4Z,7Z,10Z,13Z,16Z,19Z))	0.548026			215.686	568.338	Lipids and lipid-like molecules	forward	7.23564e+07	7.9725e+07	6.02161e+07	5.75765e+07	4.40745e+07	5.30557e+07	6.76758e+07	6.56255e+07	5.38141e+07	4.10083e+07	5.63486e+07	5.89847e+07	5.85706e+07	8.35261e+07	6.05808e+07	6.53059e+07	5.04484e+07	4.47404e+07	5.04121e+07	5.27636e+07	4.3547e+07	6.44022e+07	5.39936e+07	6.87079e+07	4.60684e+07	4.71476e+07	9.55614e+07	6.00386e+07	5.3651e+07	7.68789e+07	6.15476e+07	7.10543e+07	4.63948e+07	3.9611e+07	9.10402e+07	6.76043e+07	2.0222e+07	1.26186e+08	7.17762e+07	3.20475e+07	2.30306e+07	4.43912e+07
Homocysteine thiolactone	0.546474			177.364	118.032	Organic acids and derivatives	forward	2.97195e+06	2.75435e+06	2.43195e+06	1.84005e+06	3.06195e+06	1.88249e+06	3.31666e+06	2.23273e+06	1.39081e+06	2.97162e+06	1.53361e+06	2.05307e+06	2.84686e+06	2.23933e+06	2.08073e+06	2.79625e+06	3.0119e+06	2.90435e+06	4.98854e+06	4.09744e+06	2.96597e+06	3.49731e+06	1.78496e+06	3.64408e+06	4.77447e+06	3.19938e+06	3.17218e+06	2.64341e+06	3.22912e+06	2.51222e+06	6.20314e+06	2.86482e+06	3.56402e+06	2.0771e+06	2.35666e+06	2.35851e+06	1.49092e+06	2.72676e+06	4.39425e+06	1.92998e+06	2.11321e+06	1.82005e+06
PE(22:6(4Z,7Z,10Z,13Z,16Z,19Z)/20:5(5Z,8Z,11Z,14Z,17Z))	0.545751			345.541	810.51	Lipids and lipid-like molecules	forward	272839	207813	384245	312485	546577	584036	339704	272654	357891	296922	255853	337406	743915	556745	304354	686444	214121	340985	636993	797574	287129	484928	439660	301733	267195	314357	399591	308910	393792	284372	282314	437958	208324	230608	193137	84436.8	307544	825510	309720	334549	624526	420385
PI(18:1(11Z)/16:1(9Z))	0.540095			216.283	835.531	Lipids and lipid-like molecules	forward	195094	68674.3	258022	235469	103179	45503.5	56375.3	50391.5	114757	119449	160955	230240	33468.2	45269	55322.3	0	177581	166472	170988	122008	182218	219178	84951.7	66315.6	0	240222	0	95828.2	0	120191	222260	153293	297976	55112.2	165985	139772	151867	0	358985	194388	203935	161440
Benzaldehyde	0.536913			245.969	107.049	Benzenoids	forward	6.80028e+06	7.13053e+06	5.21513e+06	7.61362e+06	8.39894e+06	6.31566e+06	6.97023e+06	9.34895e+06	9.31974e+06	9.69238e+06	8.21321e+06	5.54577e+06	7.06099e+06	8.1423e+06	7.76777e+06	6.39964e+06	8.16012e+06	5.87676e+06	6.763e+06	5.28424e+06	6.24493e+06	6.35707e+06	6.07224e+06	7.90902e+06	5.83375e+06	5.8727e+06	7.22877e+06	9.4643e+06	6.09217e+06	7.06347e+06	3.57459e+06	7.6848e+06	6.75059e+06	1.33934e+06	7.58856e+06	7.24483e+06	5.64871e+06	9.63035e+06	8.50485e+06	9.66099e+06	9.86152e+06	6.98354e+06
3,4-Dihydro-2H-1-benzopyran-2-one	0.535875			280.818	149.06	Phenylpropanoids and polyketides	forward	5.42755e+06	5.04287e+06	4.4841e+06	4.87194e+06	5.19203e+06	4.22779e+06	4.15752e+06	5.11489e+06	4.98241e+06	5.49472e+06	5.31225e+06	6.07773e+06	5.78696e+06	6.72644e+06	5.47728e+06	4.2563e+06	4.59061e+06	4.72044e+06	4.32946e+06	3.97575e+06	4.9337e+06	4.46994e+06	4.46146e+06	6.39926e+06	4.41606e+06	6.0848e+06	5.1969e+06	4.93e+06	4.93031e+06	5.24878e+06	3.68245e+06	5.72474e+06	5.45078e+06	3.86039e+06	5.73338e+06	5.38879e+06	2.75861e+06	6.08603e+06	5.28465e+06	5.25135e+06	4.13696e+06	4.12864e+06
5,7-Tetracosanedione	0.535297			108.305	367.356	Organic oxygen compounds	forward	122429	485711	451706	229271	258462	273275	360896	394254	327088	181406	365328	140910	176162	344760	152477	173249	387631	430072	592920	118929	474546	148603	217703	321580	283967	506876	403320	385366	199307	405917	163785	250201	53763.4	246529	151313	312065	994307	202554	438934	528856	369675	514569
PC(15:0/14:1(9Z))	0.534965			174.123	690.505	Lipids and lipid-like molecules	forward	363714	781570	858500	216264	543767	298922	334491	281198	460278	611580	1.01193e+06	746824	320162	408744	376888	580950	317264	340612	293450	292434	716683	515129	635636	486430	125390	416286	663051	624056	125288	713331	1.20327e+06	436972	645497	232845	464531	504586	312046	440615	357807	429783	631334	133516
2'',6''-Diacetylorientin	0.533592			234.026	533.122		forward	173368	132581	0	324140	410169	183570	537212	127359	191690	87121.9	204757	396044	156700	215079	113150	37900.8	330021	373123	152595	351065	304827	173347	517412	260176	471611	145759	292020	251476	279871	314916	223248	222901	202789	328159	124603	0	76520.2	21962	191992	404829	159824	466903
5-Methylcytosine	0.529938			272.335	126.066	Organoheterocyclic compounds	forward	7.117e+06	8.82865e+06	6.29905e+06	4.98527e+06	6.16181e+06	6.29669e+06	6.66665e+06	7.57291e+06	6.57572e+06	6.24807e+06	6.46096e+06	5.78979e+06	7.75212e+06	8.69864e+06	7.64431e+06	6.47575e+06	6.67987e+06	6.36278e+06	6.46394e+06	5.37393e+06	5.85061e+06	6.1859e+06	6.65104e+06	7.49762e+06	6.73253e+06	6.80229e+06	6.0183e+06	7.66807e+06	6.90306e+06	6.28378e+06	4.40846e+06	7.10643e+06	6.28231e+06	2.69289e+06	4.58217e+06	6.52632e+06	6.12278e+06	5.88819e+06	7.13651e+06	7.9725e+06	7.97501e+06	5.76517e+06
Temocaprilat	0.529935			88.5283	449.119	Organic acids and derivatives	forward	212764	620081	106945	440911	668747	618115	634437	405365	169110	545684	455257	659074	458956	1.26971e+06	447715	67000.8	683039	495926	130275	280159	489374	505044	526329	30969.4	83365.8	255352	694984	724436	241142	407480	487395	177016	373307	581678	702812	463455	857422	543875	723604	1.11349e+06	1.34797e+06	1.32599e+06
LysoPC(18:3(6Z,9Z,12Z))	0.529176			252.304	518.316	Lipids and lipid-like molecules	forward	103885	14684	54559.7	17524.5	105854	153677	175699	95941.5	152706	64572.5	116942	140781	127513	47396.6	149314	192249	103101	118470	164154	168210	240319	245393	0	101125	81945.9	13778.7	81947	107858	95732.5	42482.4	63453.7	274251	112043	18497.4	106984	76073.4	101625	251362	83953.3	131510	181281	128100
Histamine	0.525813			412.671	112.087	Organic nitrogen compounds	forward	1.57299e+07	2.03033e+06	8.07041e+06	2.23486e+07	1.52146e+07	1.6399e+07	1.95133e+07	2.13843e+07	3.48499e+07	3.60967e+07	1.7435e+07	2.69595e+07	1.96367e+07	1.48596e+07	2.90206e+07	1.48991e+07	2.34849e+07	1.34482e+07	1.1486e+07	1.93258e+07	1.80903e+07	1.49074e+07	3.28326e+07	1.79046e+07	3.54671e+07	1.71841e+07	1.30832e+07	3.17281e+07	1.67072e+07	3.64426e+07	2.55066e+07	1.80611e+07	1.31163e+07	1.67238e+07	2.093e+07	1.72102e+07	3.66776e+06	9.38806e+06	1.71199e+07	4.88047e+06	1.47595e+07	1.62502e+07
Desglucocheirotoxin	0.521311			425.933	573.262	Lipids and lipid-like molecules	forward	123567	292007	271421	25224.9	193547	98020.5	136288	73036.7	220065	209820	196803	136899	166672	249500	67509	143668	107286	297836	207893	148249	148686	169769	249362	238215	137602	171824	191680	137838	141200	183113	115057	146367	143800	6810.79	6242.19	6929.29	110044	5928.91	33941.5	164043	130551	290522
LysoPC(20:3(5Z,8Z,11Z))	0.51845			217.639	546.355	Lipids and lipid-like molecules	forward	9.62776e+07	1.48503e+08	7.12052e+07	5.67659e+07	9.21518e+07	9.0048e+07	1.00752e+08	7.92146e+07	9.94133e+07	9.58619e+07	1.0777e+08	8.85444e+07	7.81502e+07	7.8091e+07	7.86436e+07	1.52837e+08	7.88933e+07	7.95009e+07	1.41399e+08	8.6152e+07	8.50648e+07	7.50226e+07	1.07201e+08	1.56988e+08	8.28105e+07	6.97961e+07	1.10331e+08	7.90165e+07	1.24037e+08	1.88194e+08	8.56683e+07	9.50365e+07	6.64876e+07	7.31585e+07	1.62505e+08	8.53049e+07	5.99057e+07	1.61833e+08	1.21786e+08	6.15858e+07	4.00733e+07	8.37362e+07
D-Asparagine	0.515126			435.307	133.061	Organic acids and derivatives	forward	938896	705320	938074	1.01673e+06	1.07231e+06	819011	977501	779351	734562	884407	988009	666462	1.4932e+06	1.00529e+06	905433	941160	764406	850456	753892	662094	923507	864489	702144	719716	697780	828852	717907	801577	893468	949232	610988	869981	1.09326e+06	900322	900076	1.33071e+06	862868	984746	1.14962e+06	782838	1.06418e+06	1.02254e+06
6-O-Methylcodeine	0.511436			192.369	314.178	Alkaloids and derivatives	forward	220993	209447	127848	273417	192702	301769	269795	244493	418487	199492	353234	236616	332227	216558	424379	139223	446874	253707	319467	245691	350593	213150	231545	419596	209821	388488	434700	369061	242016	343533	270451	411291	162414	33576.1	122481	153754	207662	306185	185292	199464	214198	171949
Dieporeticenin	0.511298			30.2991	573.487	Lipids and lipid-like molecules	forward	547674	579324	649347	564929	570896	1.10203e+06	392953	820268	677746	816428	595904	532351	488941	1.00523e+06	655560	824643	573360	652869	916716	633421	860318	769366	557488	409401	408313	630960	680921	789159	493909	376132	604601	736660	971393	542125	700970	582698	1.12661e+06	516541	789198	484748	1.4325e+06	641811
Lycoperoside D	0.510785			91.9526	740.462	Lipids and lipid-like molecules	forward	36680.2	752024	1.05812e+06	0	0	15320.3	0	25732.7	24010.4	0	0	0	16774.3	0	0	0	0	24516.5	0	50800.1	0	0	0	0	0	0	0	0	0	13363.8	0	0	985997	529023	901535	906643	2.75564e+06	0	1.1942e+06	0	0	0
Methyl (2E,6Z)-dodecadienoate	0.502786			34.5433	211.169	Lipids and lipid-like molecules	forward	4.12604e+06	5.57362e+06	2.86874e+06	1.41584e+06	4.15193e+06	3.47214e+06	2.45041e+06	1.45456e+06	555608	1.56691e+06	4.38991e+06	4.31927e+06	9.85009e+06	1.15436e+06	4.30534e+06	4.55228e+06	7.73785e+06	4.37504e+06	3.00903e+06	3.13014e+06	4.25839e+06	3.21167e+06	4.10245e+06	3.80819e+06	3.39264e+06	4.77032e+06	5.39333e+06	3.75591e+06	4.17493e+06	8.0378e+06	4.67723e+06	4.47065e+06	3.27345e+06	3.54973e+06	3.69076e+06	2.838e+06	4.05723e+06	3.60753e+06	3.60568e+06	4.69877e+06	4.49128e+06	3.48914e+06
1-Methylpyrrole	0.5			45.8683	82.0656	Organoheterocyclic compounds	reverse	1.43974e+06	1.54567e+06	957667	958273	947947	1.5612e+06	1.19247e+06	933061	1.51549e+06	1.40813e+06	686021	787844	1.0165e+06	2.03384e+06	1.64793e+06	1.09574e+06	1.57535e+06	905302	1.38447e+06	1.07245e+06	1.25115e+06	1.38163e+06	2.24521e+06	1.14967e+06	806681	1.11761e+06	1.06135e+06	1.3606e+06	2.12331e+06	1.18894e+06	895083	1.25447e+06	1.72937e+06	1.9532e+06	1.83197e+06	1.78668e+06	1.70291e+06	1.73453e+06	1.57814e+06	1.22248e+06	1.53207e+06	1.35887e+06
Hexylamine	0.5			25.4373	102.128	Organonitrogen compounds	reverse	3.72945e+07	3.55821e+07	4.71886e+07	4.10864e+07	3.96541e+07	4.17528e+07	4.34328e+07	3.62121e+07	5.33996e+07	3.55096e+07	3.95563e+07	4.84833e+07	3.71308e+07	3.73391e+07	4.65899e+07	3.8595e+07	7.34662e+07	4.68289e+07	3.92844e+07	4.40241e+07	4.00414e+07	4.40991e+07	4.57578e+07	3.05972e+07	4.45468e+07	3.13422e+07	5.88708e+07	3.80063e+07	3.8514e+07	3.68352e+07	5.4931e+07	3.89158e+07	5.21056e+07	3.2328e+07	5.84659e+07	3.84644e+07	3.8295e+07	4.2694e+07	3.66337e+07	4.32632e+07	4.0981e+07	3.74456e+07
Toluene	0.5			33.4494	93.0703	Benzenoids	reverse	1.59189e+06	2.65077e+06	1.30372e+06	820311	1.71748e+06	1.91282e+06	2.00702e+06	466119	696461	487729	1.70597e+06	2.42412e+06	2.94681e+06	806537	2.04633e+06	1.19547e+06	3.20583e+06	2.00178e+06	1.57215e+06	1.68569e+06	1.63174e+06	1.96406e+06	2.33864e+06	2.69077e+06	1.88536e+06	1.60674e+06	2.00513e+06	1.54775e+06	2.09728e+06	3.24457e+06	3.05915e+06	2.06016e+06	1.41762e+06	1.20473e+06	2.23899e+06	1.41774e+06	1.37197e+06	2.21903e+06	2.11663e+06	1.40846e+06	2.36172e+06	1.74154e+06
Medicagol	0.499708			25.8401	297.042	Phenylpropanoids and polyketides	reverse	58494.5	227074	404266	91920	327327	354518	217140	155974	285572	383806	104382	572237	249942	443255	181807	130790	323035	86772.6	247201	181089	415257	669631	539404	426499	516111	149657	248376	153454	307289	180401	283207	79936.9	438588	92522.2	84307.1	291563	52192.2	156894	793545	274571	265047	384456
Ajocysteine	0.4969			281.507	282.026	Organic acids and derivatives	forward	614354	446031	527698	628165	1.05285e+06	420857	715000	524892	395963	517864	637184	1.19721e+06	545980	746853	669560	248240	600766	814541	522955	868783	590538	331339	403252	719596	880120	762554	298467	579408	706916	555365	1.12434e+06	566424	634024	1.75017e+06	484613	313150	239037	784963	528912	539897	451264	707637
PE(P-18:1(9Z)/20:3(5Z,8Z,11Z))	0.494847			39.1731	752.557	Lipids and lipid-like molecules	forward	942695	1.50043e+06	2.16844e+06	694408	1.25867e+06	910651	943342	341078	1.53493e+06	905946	1.3801e+06	1.46359e+06	796946	786795	495545	642427	1.14753e+06	1.19542e+06	1.25219e+06	716188	919762	529932	654348	1.05749e+06	1.00434e+06	765652	1.74037e+06	1.19178e+06	1.1309e+06	1.08731e+06	1.19789e+06	1.26996e+06	1.21801e+06	1.41017e+06	2.23813e+06	2.19023e+06	202994	924955	1.66904e+06	1.12748e+06	587104	993855
2,5-Dichloro-carboxymethylenebut-2-en-4-olide	0.49462			408.06	208.938	Organoheterocyclic compounds	forward	1.34887e+06	1.40787e+06	1.56262e+06	1.13556e+06	1.03959e+06	1.58798e+06	1.02158e+06	1.59365e+06	1.1625e+06	1.33092e+06	1.25816e+06	1.11272e+06	1.32421e+06	1.56132e+06	1.13064e+06	1.48886e+06	1.21637e+06	1.16666e+06	1.47474e+06	994245	1.0287e+06	1.44818e+06	1.10828e+06	1.35505e+06	1.52705e+06	1.11609e+06	1.56518e+06	1.22447e+06	1.11405e+06	1.60114e+06	964142	1.80256e+06	1.06614e+06	793492	1.68408e+06	1.16675e+06	1.542e+06	806569	1.17262e+06	1.39012e+06	1.02512e+06	1.29554e+06
4-Hydroxy-1H-indole-3-acetonitrile	0.484153			197.028	173.067	Organoheterocyclic compounds	forward	1.68098e+06	1.78358e+06	1.40196e+06	1.55594e+06	1.78126e+06	2.38517e+06	1.63028e+06	2.57682e+06	497380	1.78542e+06	1.81027e+06	527672	1.61781e+06	1.74382e+06	1.72298e+06	1.93753e+06	1.25297e+06	1.28129e+06	1.51104e+06	1.72368e+06	1.46683e+06	1.85702e+06	1.59888e+06	1.52117e+06	1.5078e+06	2.04784e+06	2.36008e+06	2.28262e+06	1.2775e+06	1.66585e+06	532006	1.31438e+06	1.54345e+06	1.26801e+06	1.9323e+06	1.79254e+06	3.3676e+06	1.86112e+06	2.05071e+06	6.34299e+06	3.58805e+06	2.30769e+06
Ethyl methyl trisulfide	0.481744			2.64586	140.986	Organosulfur compounds	reverse	4.52894e+06	5.14465e+06	4.35688e+06	5.1443e+06	4.00126e+06	4.79804e+06	3.52077e+06	4.78488e+06	5.44838e+06	5.26273e+06	5.39361e+06	3.84926e+06	4.91807e+06	4.55062e+06	5.63218e+06	4.86853e+06	4.47938e+06	3.76798e+06	6.05567e+06	3.79673e+06	4.40079e+06	4.80019e+06	4.38649e+06	4.83413e+06	4.13721e+06	3.728e+06	5.14356e+06	4.60424e+06	4.20762e+06	5.02967e+06	4.41278e+06	5.03566e+06	4.42569e+06	3.62944e+06	6.93403e+06	4.95088e+06	4.82248e+06	4.29757e+06	4.65283e+06	4.64857e+06	4.35126e+06	3.94495e+06
6'-Malonyltrifolirhizin	0.480189			344.662	533.123	Phenylpropanoids and polyketides	forward	1.19023e+06	1.10546e+06	285250	2.51507e+06	3.77274e+06	1.07996e+06	3.06776e+06	1.06858e+06	1.27839e+06	1.20521e+06	1.35044e+06	3.63506e+06	1.26268e+06	1.59903e+06	1.59835e+06	492504	2.3126e+06	2.53192e+06	1.27587e+06	2.62353e+06	1.63888e+06	2.40153e+06	1.76866e+06	1.17268e+06	2.49449e+06	942273	1.42805e+06	2.29346e+06	2.07543e+06	1.08419e+06	2.42198e+06	1.36235e+06	721654	2.36047e+06	987419	569655	1.98611e+06	1.47767e+06	1.35984e+06	1.68763e+06	1.78152e+06	3.70563e+06
Dehydroepiandrosterone	0.480154			32.2514	253.195	Lipids and lipid-like molecules	reverse	1.39033e+06	1.3594e+06	4.18139e+06	1.48434e+06	1.75139e+06	3.12774e+06	4.2139e+06	1.73374e+06	1.77973e+06	2.63753e+06	1.96999e+06	3.39925e+06	1.13562e+06	2.73309e+06	1.11632e+06	1.50192e+06	2.42037e+06	3.21011e+06	1.71088e+06	3.12422e+06	2.17491e+06	1.5248e+06	3.94247e+06	3.51398e+06	3.23821e+06	8.48076e+06	2.62751e+06	2.74614e+06	3.485e+06	3.44098e+06	2.85354e+06	2.34003e+06	1.55609e+06	1.38439e+06	2.2055e+06	1.37877e+06	1.70775e+06	2.33991e+06	2.78844e+06	1.72093e+06	1.27082e+06	1.49939e+06
LysoPC(24:0)	0.47866			210.627	608.464	Lipids and lipid-like molecules	forward	2.38086e+06	2.81989e+06	2.99488e+06	1.58725e+06	2.72898e+06	2.65301e+06	1.90231e+06	1.79343e+06	3.20143e+06	1.93442e+06	2.66682e+06	2.46575e+06	1.86323e+06	3.20679e+06	1.96055e+06	2.74819e+06	2.64999e+06	2.30179e+06	2.10241e+06	2.16105e+06	2.2445e+06	2.10257e+06	2.33821e+06	2.15092e+06	1.68329e+06	1.04849e+06	3.28863e+06	1.82232e+06	1.76243e+06	2.4335e+06	2.78592e+06	2.21413e+06	2.08047e+06	1.62731e+06	4.69411e+06	2.72441e+06	2.08378e+06	3.44274e+06	3.7856e+06	1.76632e+06	2.54478e+06	3.55605e+06
4-Ketoifosfamide	0.472796			316.509	275.013	Organoheterocyclic compounds	forward	608445	951395	808831	440121	618615	640756	773161	655711	324996	484674	1.04599e+06	490708	658315	362280	393764	682494	672144	737699	819995	625196	557971	500089	597014	382722	395693	777949	1.29497e+06	997727	498361	1.03385e+06	430971	792506	580602	228280	400993	349385	594308	171325	442297	883198	326627	681198
2-O-p-Coumaroylhydroxycitric acid	0.470196			31.1746	355.069	Phenylpropanoids and polyketides	forward	3.82733e+06	4.67925e+06	4.015e+06	3.13249e+06	5.27386e+06	5.79079e+06	3.55727e+06	3.1014e+06	3.88145e+06	4.3529e+06	3.82913e+06	4.77415e+06	4.2307e+06	4.61037e+06	3.49432e+06	4.38245e+06	3.63914e+06	4.18736e+06	4.31676e+06	3.73227e+06	4.09437e+06	3.80987e+06	4.9232e+06	3.20564e+06	3.20095e+06	2.96171e+06	3.95872e+06	3.45488e+06	3.66772e+06	7.72005e+06	2.96533e+06	4.14467e+06	3.63307e+06	3.05963e+06	4.33162e+06	4.93477e+06	4.4442e+06	4.26982e+06	4.39677e+06	4.30096e+06	4.18069e+06	3.75539e+06
PI(18:1(11Z)/18:3(6Z,9Z,12Z))	0.470111			211.923	859.531	Lipids and lipid-like molecules	forward	1.64371e+06	1.60461e+06	1.33841e+06	917230	1.13055e+06	1.02074e+06	1.02146e+06	1.08264e+06	1.71845e+06	1.14371e+06	1.26652e+06	1.38598e+06	678779	1.56357e+06	779257	1.41464e+06	933040	1.58923e+06	1.18618e+06	1.09435e+06	1.01156e+06	1.32453e+06	892637	1.00555e+06	1.01558e+06	1.27901e+06	1.02789e+06	961912	777701	1.0487e+06	1.51967e+06	1.48043e+06	1.76182e+06	997588	2.17644e+06	1.81104e+06	814512	1.06345e+06	2.11156e+06	770932	1.52736e+06	802939
Glycerylphosphorylethanolamine	0.469449			416.242	216.063	Organic acids and derivatives	forward	367665	3.59536e+07	1.07648e+07	171351	430286	288949	288591	198430	589559	339932	7.87256e+06	388937	953337	300053	233983	464431	165782	4.23734e+06	9.89548e+06	4.32483e+06	388855	2.83172e+06	656063	1.53409e+06	528085	579690	370374	861773	908963	6.57948e+06	113834	1.68194e+06	789723	1.35103e+06	698023	2.169e+06	323114	1.13228e+07	827397	1.99173e+06	943672	341226
Ceramide (d18:1/22:0)	0.469153			33.4463	622.613	Lipids and lipid-like molecules	forward	552049	179009	458133	353377	331649	340418	281345	280294	557455	411200	1.04926e+06	302267	247781	315975	877964	752144	321841	491062	249495	437829	247075	308239	629423	409608	232517	268593	451462	448952	474257	260747	264733	452630	245316	83198.5	504104	962871	469218	509616	887977	239721	810083	300378
2-Pyrrolidinone	0.468705			369.295	86.0605	Organoheterocyclic compounds	forward	3.13779e+06	1.70459e+06	1.50285e+06	3.40324e+06	3.21912e+06	1.78503e+06	3.17979e+06	3.59763e+06	2.26445e+06	2.29845e+06	2.47559e+06	2.44033e+06	4.05651e+06	3.36256e+06	2.97678e+06	2.72405e+06	2.8075e+06	2.18627e+06	2.09012e+06	1.95368e+06	2.63723e+06	1.87448e+06	2.52247e+06	2.38682e+06	2.68204e+06	3.94587e+06	1.4422e+06	2.41015e+06	1.91708e+06	3.1323e+06	3.1764e+06	2.27971e+06	2.37443e+06	2.05729e+06	2.80617e+06	1.78489e+06	2.50653e+06	1.59148e+06	2.31294e+06	2.19085e+06	3.62013e+06	3.25185e+06
L-2-Amino-4-methylenepentanedioic acid	0.467758			148.184	160.06	Organic acids and derivatives	forward	5.1469e+06	1.85428e+06	2.1596e+06	2.92437e+06	4.0581e+06	2.39577e+06	2.2093e+06	6.80273e+06	1.87708e+06	7.23612e+06	5.6133e+06	5.50427e+06	7.02356e+06	5.99521e+06	6.95801e+06	5.33063e+06	2.20246e+06	3.07495e+06	3.21292e+06	3.65703e+06	2.3608e+06	6.58049e+06	3.58994e+06	2.27823e+06	1.36508e+06	4.6671e+06	4.70773e+06	1.77687e+06	3.209e+06	5.72301e+06	3.23186e+06	2.7827e+06	2.59467e+06	3.2816e+06	2.24241e+06	1.77844e+06	5.47571e+06	4.23524e+06	1.91282e+06	3.88136e+06	1.96604e+06	1.78011e+06
N-acetyl-alpha-D-galactosamine 1-phosphate	0.462597			281.588	302.063	Organic oxygen compounds	forward	453679	6.65065e+06	1.7608e+06	795196	678301	568929	510205	250475	833268	611227	1.51226e+06	699036	919015	590808	173353	505964	113030	2.81204e+06	1.52757e+06	963281	331114	1.16218e+06	498504	677151	622860	503749	1.30387e+06	372242	341389	1.90075e+06	392412	763366	632824	924802	497395	593267	209163	2.81999e+06	331644	949872	433579	608255
Dihydroxyacetone Phosphate Acyl Ester	0.46255			39.1797	199.001	Organic oxygen compounds	reverse	2.1597e+06	1.5925e+06	2.13383e+06	1.54232e+06	3.23208e+06	1.66015e+06	2.78017e+06	1.45453e+06	1.77574e+06	2.06363e+06	2.02062e+06	3.10678e+06	1.7332e+06	1.5288e+06	1.86463e+06	1.10217e+06	2.09379e+06	4.77648e+06	1.8333e+06	4.30326e+06	2.0096e+06	1.91483e+06	1.9767e+06	1.67279e+06	3.16869e+06	1.8921e+06	1.15383e+06	2.34124e+06	2.50449e+06	1.37572e+06	4.58046e+06	2.07349e+06	1.63091e+06	7.86944e+06	884388	715389	1.58925e+06	1.53053e+06	1.6059e+06	1.89406e+06	1.99594e+06	2.0996e+06
Stigmastane-3,6-dione	0.455778			31.1405	429.372	Lipids and lipid-like molecules	reverse	6.63976e+07	5.14539e+07	6.78944e+07	3.07234e+07	5.36391e+07	6.02109e+07	4.30996e+07	2.9177e+07	4.78127e+07	5.41073e+07	4.6776e+07	5.6516e+07	5.61335e+07	4.73522e+07	6.04158e+07	7.19804e+07	4.59947e+07	5.12689e+07	4.70409e+07	3.96145e+07	4.00827e+07	2.69469e+07	6.42665e+07	4.74276e+07	3.6371e+07	4.3056e+07	6.0805e+07	4.07955e+07	3.28223e+07	5.05968e+07	4.92285e+07	3.85579e+07	4.22745e+07	3.5334e+07	9.40313e+07	6.94356e+07	6.63653e+07	7.00717e+07	7.03855e+07	5.76493e+07	5.36861e+07	5.57602e+07
Stigmast-22-ene-3,6-dione	0.446751			32.0301	427.356	Lipids and lipid-like molecules	reverse	1.06858e+06	308173	1.47775e+06	279985	815362	1.1802e+06	830539	684442	943747	909759	1.04404e+06	894967	825217	352428	1.16104e+06	1.39324e+06	681334	817179	474311	397034	522074	403698	1.14757e+06	645732	865645	1.04705e+06	919263	755575	73987.8	632076	540712	282710	774113	519355	863720	883455	875322	790132	1.03552e+06	429842	480936	470259
Deoxyuridine	0.445706			173.784	229.082	Nucleosides, nucleotides, and analogues	forward	1.03996e+06	1.05139e+06	1.07454e+06	860876	1.066e+06	1.15377e+06	1.7264e+06	1.43974e+06	1.23268e+06	873330	860719	1.23299e+06	1.35585e+06	1.0591e+06	915302	1.29499e+06	1.16325e+06	814476	1.16262e+06	990559	1.18326e+06	1.19454e+06	1.05807e+06	1.32403e+06	1.1133e+06	1.18262e+06	962035	1.49607e+06	1.53488e+06	1.2463e+06	924812	1.15901e+06	1.55944e+06	775374	1.21891e+06	896426	1.4079e+06	948827	1.36022e+06	1.49912e+06	1.46201e+06	1.3576e+06
Australigenin	0.445333			61.8336	431.315	Lipids and lipid-like molecules	forward	518624	1.35181e+06	916592	1.23158e+06	1.11323e+06	901957	1.16301e+06	898730	917436	805435	831858	1.33382e+06	930315	1.04091e+06	1.301e+06	1.12278e+06	666246	946891	1.03783e+06	837611	709282	612945	1.06026e+06	704426	1.06243e+06	1.10743e+06	1.506e+06	1.26704e+06	653418	1.60102e+06	946798	862393	402359	617443	862309	452615	963839	955866	963526	1.15358e+06	820379	1.10937e+06
2-(1-Propenyl)-delta1-piperideine	0.443685			229.376	124.112	Organoheterocyclic compounds	forward	5.04519e+06	1.46826e+06	1.37381e+06	2.47075e+06	1.48827e+06	2.34374e+06	1.91979e+06	2.43759e+06	1.86808e+06	1.71063e+06	2.12441e+06	1.98646e+06	1.32782e+06	1.23582e+06	2.1938e+06	1.20773e+06	2.97123e+06	1.28055e+06	2.92449e+06	3.56361e+06	2.76943e+06	2.80604e+06	1.62091e+06	3.20532e+06	1.14645e+06	3.18563e+06	1.50023e+06	2.25828e+06	1.9067e+06	1.75041e+06	4.86817e+06	2.50607e+06	1.16082e+06	6.78057e+06	1.2451e+06	2.08153e+06	1.85987e+06	1.17133e+06	1.31203e+06	1.54869e+06	1.80473e+06	1.76613e+06
Niazirinin	0.440218			311.864	322.131	Organic oxygen compounds	forward	172087	518376	304321	609071	122403	157247	61948	95462.2	287322	362272	304143	94917.9	498107	236145	228703	222393	56246.2	607724	344402	311095	32374.9	293902	209972	203831	76458.7	163377	37437.4	48119.4	147985	558160	45553.7	278324	92654.8	222533	118850	214270	154990	391658	120449	273822	217959	215148
Cer(d18:1/24:1(15Z))	0.440045			33.4228	648.628	Lipids and lipid-like molecules	forward	4.81907e+06	3.40283e+06	3.90988e+06	3.28043e+06	3.71168e+06	3.57315e+06	1.47549e+06	1.86789e+06	4.32366e+06	2.21858e+06	6.44945e+06	2.29744e+06	2.7795e+06	2.84957e+06	5.2604e+06	6.7508e+06	2.44184e+06	3.4532e+06	2.99787e+06	2.64387e+06	1.92197e+06	2.22499e+06	3.61757e+06	1.99718e+06	1.28338e+06	1.08741e+06	2.43206e+06	1.75228e+06	2.43918e+06	1.36152e+06	1.87053e+06	2.68156e+06	2.64361e+06	2.03539e+06	4.88304e+06	5.49428e+06	4.18579e+06	3.62121e+06	6.11574e+06	2.23144e+06	6.18942e+06	3.83872e+06
11-Hydroxyprogesterone 11-glucuronide	0.439654			256.466	507.258	Lipids and lipid-like molecules	forward	226070	146012	244879	0	204268	328104	382436	300044	125671	103671	235653	159190	57905.4	418719	114560	75823.1	593000	549513	174460	140302	208770	175229	143830	330666	307351	353777	145404	329898	334288	265268	244955	70347	820054	199681	235291	109100	57718.9	354451	211388	98034.1	15385.6	183452
Ganodermic acid TQ	0.439252			23.7736	511.345	Lipids and lipid-like molecules	forward	572431	260361	179959	424907	173968	151444	206593	384197	495992	210414	194133	162678	498937	213097	581548	326926	134356	284803	119441	204853	227496	33391.6	177291	195564	166805	79933.1	388348	179955	175581	431801	325209	184023	168496	21987.7	1.04e+06	137426	323820	239778	205384	305072	502238	458076
(3S,3'R,5R,6R)-7',8'-Didehydro-3,6-epoxy-5,6-dihydro-beta,beta-carotene-3',5-diol	0.430675			56.2436	583.409	Lipids and lipid-like molecules	forward	663981	0	0	554166	826598	611270	631371	407150	720986	616326	525344	762700	549003	936036	650511	653360	364270	548660	576763	819152	772601	861493	526292	613692	431531	570507	562604	389274	628278	537828	374518	849508	0	0	0	0	0	1.26479e+06	0	654583	651968	658580
Glycine	0.427898			387.526	76.0399	Organic acids and derivatives	forward	1.86375e+06	3.27651e+06	3.36504e+06	1.3992e+06	2.23699e+06	2.76835e+06	2.96115e+06	2.64714e+06	3.68036e+06	2.40584e+06	3.76053e+06	1.77692e+06	2.95009e+06	2.72447e+06	1.52557e+06	2.5248e+06	2.13894e+06	2.33359e+06	3.30661e+06	1.86661e+06	2.25885e+06	2.56305e+06	2.50785e+06	2.44661e+06	1.74339e+06	2.71165e+06	2.25145e+06	2.7622e+06	2.29363e+06	3.7358e+06	2.01394e+06	3.0015e+06	3.29142e+06	2.39367e+06	3.99467e+06	3.94978e+06	2.25834e+06	4.37564e+06	2.45646e+06	2.12345e+06	2.39894e+06	2.19632e+06
PE(22:4(7Z,10Z,13Z,16Z)/14:0)	0.427522			39.2777	740.521	Lipids and lipid-like molecules	forward	1.35085e+06	1.73752e+06	2.87575e+06	1.97608e+06	1.53571e+06	2.09757e+06	1.09064e+06	1.21066e+06	2.16341e+06	2.6048e+06	1.74959e+06	1.13408e+06	1.8803e+06	1.05343e+06	590904	1.27979e+06	905565	1.51149e+06	1.70195e+06	2.12817e+06	1.83801e+06	775147	1.75935e+06	1.75663e+06	1.23992e+06	2.9869e+06	727755	1.61928e+06	2.12392e+06	1.70006e+06	608668	1.77326e+06	2.83418e+06	1.42655e+06	1.08712e+06	2.096e+06	1.9815e+06	1.0333e+06	1.44128e+06	1.89498e+06	1.78315e+06	1.40379e+06
Schleicherastatin 5	0.424792			31.3127	445.367	Lipids and lipid-like molecules	forward	1.08552e+07	6.92577e+06	1.36516e+07	4.60664e+06	9.14045e+06	1.62683e+07	9.41222e+06	5.94071e+06	8.61816e+06	9.69088e+06	1.07411e+07	1.17194e+07	8.85556e+06	8.72894e+06	1.22138e+07	1.54958e+07	8.85712e+06	9.93532e+06	8.80611e+06	6.97019e+06	7.40173e+06	3.76572e+06	1.35557e+07	1.55429e+07	7.33812e+06	7.94618e+06	1.10089e+07	8.85106e+06	7.61398e+06	1.1067e+07	1.08863e+07	5.93824e+06	8.17023e+06	6.97886e+06	1.6973e+07	1.12922e+07	9.61922e+06	1.19942e+07	1.00423e+07	9.48877e+06	8.99854e+06	9.19926e+06
3-cis-Hydroxy-b,e-Caroten-3'-one	0.423904			32.4118	551.425	Lipids and lipid-like molecules	forward	1.16346e+07	4.99706e+06	1.33813e+07	1.40285e+06	5.60269e+06	7.33462e+06	5.41691e+06	2.96152e+06	4.73293e+06	4.45212e+06	3.85896e+06	4.98386e+06	1.00305e+07	6.84358e+06	9.85552e+06	4.76456e+06	9.31314e+06	8.2482e+06	9.24523e+06	3.81218e+06	4.56505e+06	2.40408e+06	7.89395e+06	1.50879e+07	6.80281e+06	3.22572e+06	7.076e+06	4.98145e+06	5.66061e+06	7.00652e+06	8.58152e+06	8.61789e+06	2.85351e+06	2.79272e+06	1.32986e+07	6.75074e+06	6.39168e+06	7.75367e+06	8.22388e+06	4.87685e+06	5.28837e+06	8.61184e+06
Isopentyl gentiobioside	0.423876			33.4843	413.199	Lipids and lipid-like molecules	forward	848699	929095	2.11074e+06	67141.9	929444	1.59613e+06	1.25141e+06	406412	369823	358263	1.25621e+06	1.01665e+06	506955	364109	784999	522047	1.41165e+06	1.51894e+06	1.07287e+06	1.07322e+06	1.07388e+06	1.29073e+06	1.3887e+06	1.48903e+06	1.91133e+06	1.53316e+06	1.3489e+06	1.47101e+06	1.49078e+06	2.38582e+06	1.22647e+06	766903	1.44102e+06	578869	1.32217e+06	791605	1.16111e+06	1.69562e+06	2.06835e+06	1.04216e+06	1.17986e+06	275309
Benzoyl glucuronide (Benzoic acid)	0.412285			329.902	299.078	Organic oxygen compounds	forward	4.63807e+06	3.50832e+06	7.68066e+06	1.38771e+06	2.78662e+06	1.63456e+06	3.1566e+06	2.06299e+06	1.26152e+06	2.44035e+06	2.55635e+06	6.22766e+06	2.91281e+06	3.37347e+06	5.01024e+06	3.01494e+06	2.69986e+06	5.22605e+06	2.22195e+06	1.99552e+06	2.60964e+06	2.13199e+06	4.12478e+06	2.27742e+06	2.52265e+06	2.06279e+06	3.64827e+06	3.14242e+06	1.49751e+06	1.41459e+06	1.35608e+06	2.33739e+06	3.20088e+06	1.84523e+06	3.56722e+06	1.90209e+06	785554	2.07972e+06	3.83842e+06	3.86035e+06	195240	4.26261e+06
Olomoucine	0.411422			340.955	299.159	Organoheterocyclic compounds	forward	268844	220186	230304	306713	260113	300918	255524	327162	323622	289936	309657	366399	326623	450566	260496	259027	229829	311178	336894	351781	305081	411889	340667	299753	268370	381962	411328	320259	345990	307655	394771	390070	234213	331207	290869	221547	310957	297661	260069	323259	289266	434471
(2E)-3-(3,4-dihydroxyphenyl)prop-2-enal	0.411036			328.888	165.051	Phenylpropanoids and polyketides	forward	9.31823e+06	2.46905e+07	1.55761e+07	1.02808e+07	1.13066e+07	8.8524e+06	1.09153e+07	8.30282e+06	1.71958e+07	1.24384e+07	7.76966e+06	8.53672e+06	1.01389e+07	4.20112e+07	9.1268e+06	1.4635e+07	1.08062e+07	1.06548e+07	1.04695e+07	1.37713e+07	1.00427e+07	8.60818e+06	1.00715e+07	9.89371e+06	1.02874e+07	1.04353e+07	1.05457e+07	1.09709e+07	1.14883e+07	7.93267e+06	1.3597e+07	8.93391e+06	9.10675e+06	7.88984e+06	9.51359e+06	9.31053e+06	1.09285e+07	1.22613e+07	9.35059e+06	1.02436e+07	9.09573e+06	1.19854e+07
PE(16:0/22:6(4Z,7Z,10Z,13Z,16Z,19Z))	0.409092			164.999	764.52	Lipids and lipid-like molecules	forward	6.79163e+06	5.63738e+06	5.44344e+06	2.61147e+06	921186	1.85338e+06	7.77662e+06	5.42577e+06	0	2.26473e+06	2.24698e+06	1.58581e+06	4.89969e+06	2.4791e+06	2.63553e+06	2.20246e+06	5.86331e+06	2.65796e+06	2.26283e+06	3.10954e+06	6.03449e+06	8.92428e+06	1.74847e+06	2.77732e+06	2.41091e+06	1.78251e+07	4.15186e+06	7.0852e+06	4.01342e+06	3.82335e+06	2.58945e+06	5.25927e+06	9.88014e+06	4.18282e+06	4.24703e+06	2.9771e+06	2.78971e+06	2.77716e+06	6.01767e+06	2.18902e+06	1.37425e+07	2.6077e+06
PE(P-18:0/22:4(7Z,10Z,13Z,16Z))	0.406173			155.49	780.589	Lipids and lipid-like molecules	forward	5.09576e+06	4.84427e+06	8.14951e+06	2.86245e+06	5.42191e+06	3.16912e+06	3.28833e+06	3.03208e+06	4.11254e+06	4.69775e+06	5.46693e+06	4.83187e+06	3.52116e+06	5.12585e+06	4.88965e+06	3.57915e+06	3.48097e+06	5.25091e+06	3.66649e+06	3.11626e+06	5.23537e+06	3.56921e+06	4.04655e+06	2.60412e+06	3.60357e+06	3.72172e+06	5.79301e+06	4.57202e+06	3.2347e+06	3.05698e+06	3.39038e+06	2.06322e+06	4.29814e+06	4.58001e+06	8.92888e+06	6.06299e+06	3.84415e+06	4.32757e+06	4.85203e+06	5.12296e+06	4.362e+06	4.39111e+06
L-Glutamine	0.406171			435.474	147.076	Organic acids and derivatives	forward	1.49477e+07	1.445e+07	1.6656e+07	2.02931e+07	1.42535e+07	2.0751e+07	1.26876e+07	1.55051e+07	2.0628e+07	1.80452e+07	2.20209e+07	1.22028e+07	2.41727e+07	1.73633e+07	2.46862e+07	1.64761e+07	1.06085e+07	1.39389e+07	2.16144e+07	7.93461e+06	1.83793e+07	1.70214e+07	1.34468e+07	2.15758e+07	1.19544e+07	1.64447e+07	1.42687e+07	1.46408e+07	1.57117e+07	1.80398e+07	6.5869e+06	2.40171e+07	1.84005e+07	1.79771e+06	7.43596e+06	1.66673e+07	1.90258e+07	1.20314e+07	1.79761e+07	1.91669e+07	1.79397e+07	1.52896e+07
Vitamin A	0.401744			211.854	269.226	Lipids and lipid-like molecules	forward	699581	654805	912512	869161	652655	719106	602611	1.06381e+06	1.08414e+06	879972	970362	1.1597e+06	894554	746938	471207	690933	799055	914708	1.4301e+06	1.12432e+06	915081	634721	712793	758887	468814	687704	671604	490869	767346	716305	786009	1.56522e+06	1.08886e+06	528578	864149	1.17923e+06	669138	798336	1.0787e+06	1.11539e+06	1.8913e+06	950848
PE(22:5(7Z,10Z,13Z,16Z,19Z)/16:1(9Z))	0.397153			41.1248	764.52	Lipids and lipid-like molecules	forward	2.71144e+06	679651	1.31546e+06	1.34708e+06	110419	1.33356e+06	870861	1.5119e+06	1.0785e+06	680655	1.2955e+06	1.72367e+06	594113	1.11996e+06	611964	89504.2	1.65245e+06	1.56876e+06	1.05446e+06	490587	1.6175e+06	175334	342528	1.86334e+06	543739	3.22339e+06	1.02141e+06	1.34329e+06	1.44739e+06	761784	340236	2.79113e+06	1.96854e+06	334883	459102	677663	246319	518212	2.76108e+06	232289	1.53947e+06	678631
1-Deoxy-D-glucitol	0.391177			118.41	167.093	Organic oxygen compounds	forward	3.75093e+06	2.23762e+06	3.10002e+06	820825	6.29375e+06	3.82805e+06	4.51482e+06	2.65151e+06	2.80561e+06	3.77179e+06	3.39492e+06	4.88751e+06	2.91033e+06	2.91174e+06	2.79467e+06	2.56144e+06	2.5444e+06	3.27795e+06	1.88511e+06	573972	2.46397e+06	2.90521e+06	3.73135e+06	2.82479e+06	3.6055e+06	3.84038e+06	2.26466e+06	2.95267e+06	3.26084e+06	4.72181e+06	0	2.18884e+06	5.62917e+06	0	3.82884e+06	5.598e+06	3.82743e+06	5.3508e+06	3.10224e+06	4.37358e+06	2.39641e+06	2.24868e+06
3,5-Dichloro-4-hydroxy-2-methoxy-6-methylbenzoic acid	0.389479			22.0217	250.987	Benzenoids	reverse	553866	432550	293335	458959	567884	342839	501222	416899	422868	422637	433696	607196	410014	382808	452196	409305	490472	606724	383307	691745	411663	243358	363919	341812	601769	331514	365709	431703	552602	443409	658319	402897	499381	584094	424469	433061	395773	507886	352647	442615	424978	529051
PE(P-18:1(9Z)/16:1(9Z))	0.386536			40.1858	700.526	Lipids and lipid-like molecules	forward	104172	0	0	525436	269924	470773	405809	293647	574257	312694	558638	456001	0	395024	142988	130074	158700	201268	133511	397839	563540	0	218781	303623	183991	604208	235511	189219	514718	132141	235191	134271	0	0	0	0	0	510210	0	250466	114559	132179
PE(P-18:1(11Z)/18:2(9Z,12Z))	0.375978			163.877	726.542	Lipids and lipid-like molecules	forward	0	93455.6	597430	232522	162242	0	517234	0	326735	87221.5	226330	484922	0	171466	165926	0	369047	396830	0	358723	969091	515644	104398	0	661664	308878	944225	1.06647e+06	158616	842814	540105	169367	303457	833296	992503	0	423201	589815	277178	650623	131913	449249
L-alpha-Amino-1H-pyrrole-1-hexanoic acid	0.371467			72.8579	197.128	Organic acids and derivatives	forward	1.49379e+06	4.17123e+06	4.7555e+06	5.68026e+06	4.47707e+06	5.23195e+06	4.58612e+06	4.73057e+06	6.10318e+06	5.17962e+06	2.66343e+06	2.7585e+06	5.97636e+06	9.47074e+06	5.71596e+06	4.09942e+06	4.01638e+06	6.23433e+06	2.5422e+06	3.77663e+06	3.26486e+06	2.91674e+06	4.2667e+06	5.0042e+06	2.85593e+06	5.87224e+06	6.34452e+06	3.22198e+06	4.78372e+06	5.95887e+06	2.35608e+06	4.38035e+06	4.75981e+06	3.59983e+06	1.78067e+06	4.77199e+06	8.74796e+06	6.84923e+06	5.82351e+06	4.27934e+06	4.11652e+06	4.74994e+06
PE(20:4(8Z,11Z,14Z,17Z)/P-16:0)	0.366464			160.379	724.526	Lipids and lipid-like molecules	forward	6.31045e+06	7.4492e+06	9.53787e+06	6.42948e+06	7.55645e+06	6.28578e+06	6.42726e+06	3.91873e+06	8.40971e+06	6.65422e+06	7.46375e+06	7.76956e+06	7.35506e+06	8.52707e+06	5.60383e+06	7.17017e+06	7.1773e+06	6.03338e+06	5.85117e+06	5.84508e+06	7.50493e+06	5.17275e+06	6.41695e+06	5.92818e+06	5.91072e+06	4.05377e+06	7.29107e+06	6.50061e+06	5.69447e+06	6.45886e+06	6.63607e+06	6.11546e+06	7.89381e+06	7.17711e+06	1.22898e+07	8.03244e+06	7.65337e+06	8.71224e+06	8.36916e+06	9.14901e+06	6.42837e+06	5.12394e+06
PE(20:3(5Z,8Z,11Z)/14:0)	0.364383			172.998	714.506	Lipids and lipid-like molecules	forward	0	0	0	0	0	0	0	0	0	97554.2	0	0	0	0	0	0	0	0	0	0	0	0	0	0	0	0	0	0	0	0	0	0	0	0	0	0	0	0	0	0	0	0
beta-Solanine	0.355616			237.46	722.451	Lipids and lipid-like molecules	forward	87916.6	0	0	33729.6	104643	114878	77260.8	80300	96770.6	58176.5	73121.9	138517	75813.2	37333	127833	127411	114791	113935	170405	158837	193597	232024	22180.1	50748.6	80638.5	14157	40712.1	93078.3	83783.1	44324.2	90278.2	180746	0	0	0	0	9431.26	190241	0	116438	144558	168167
PE(22:2(13Z,16Z)/14:1(9Z))	0.354505			171.473	742.538	Lipids and lipid-like molecules	forward	504602	314113	605056	528754	446352	818641	211895	494546	231109	638814	478309	0	496592	119087	170318	655415	343843	622786	1.25871e+06	705029	729549	401265	255497	214340	130943	1.07218e+06	0	764321	416569	995370	121218	914853	1.32389e+06	720528	0	0	1.26923e+06	317471	1.57943e+06	990826	741992	663251
10-Hydroxycarbazepine	0.348959			50.4124	255.112	Organoheterocyclic compounds	forward	615169	1.03854e+06	597458	542934	928566	734466	359030	755718	651070	550931	751592	363246	956246	1.19228e+06	502227	1.07938e+06	291366	310388	979079	473881	997018	679316	638988	277846	317248	895263	795297	827725	284879	300934	311716	883007	583917	6.91561e+06	543771	484159	671279	487714	452621	1.16323e+06	800386	619877
PE(P-18:1(11Z)/22:5(4Z,7Z,10Z,13Z,16Z))	0.344158			155.138	776.558	Lipids and lipid-like molecules	forward	8.30102e+06	7.97101e+06	1.05825e+07	6.83502e+06	6.12226e+06	6.05525e+06	6.36833e+06	4.69614e+06	7.80333e+06	5.66961e+06	6.97122e+06	6.18697e+06	7.12883e+06	7.65586e+06	5.9286e+06	7.40157e+06	6.99141e+06	6.99695e+06	5.15039e+06	4.48692e+06	5.80668e+06	4.54338e+06	6.36044e+06	6.16387e+06	4.28229e+06	4.0718e+06	9.32592e+06	4.50259e+06	4.39104e+06	5.83893e+06	7.2481e+06	5.88101e+06	9.11986e+06	5.89356e+06	1.13426e+07	8.72485e+06	5.09695e+06	8.51843e+06	9.74989e+06	6.37126e+06	6.04622e+06	7.76769e+06
PE(P-18:1(11Z)/18:3(6Z,9Z,12Z))	0.331852			40.1681	724.527	Lipids and lipid-like molecules	forward	645711	1.76362e+06	2.26046e+06	1.25368e+06	1.25147e+06	865455	892238	630003	1.58299e+06	1.23656e+06	1.13779e+06	1.06875e+06	941662	794883	754805	1.00428e+06	938373	1.30061e+06	786224	1.03238e+06	1.61804e+06	1.18627e+06	802618	470712	1.07285e+06	451332	1.18896e+06	969894	637291	743498	1.42382e+06	1.05256e+06	265613	635704	2.13777e+06	1.89408e+06	1.79686e+06	1.0615e+06	1.56357e+06	1.37265e+06	807855	929035
Testosterone sulfate	0.305739			30.0527	369.172	Lipids and lipid-like molecules	reverse	645185	4.21461e+06	6.30302e+06	1.31154e+06	2.60059e+06	3.02167e+06	5.07091e+06	4.12212e+06	1.72809e+06	2.77274e+06	4.77555e+06	6.64984e+06	4.11118e+06	3.86012e+06	1.50438e+06	855431	4.35275e+06	2.98701e+06	3.23303e+06	6.63203e+06	3.57868e+06	3.70238e+06	5.52071e+06	6.05595e+06	8.06254e+06	2.54824e+06	7.20775e+06	5.91478e+06	6.35249e+06	9.51555e+06	3.6887e+06	3.77692e+06	4.47516e+06	4.27989e+06	3.37859e+06	1.97102e+06	5.29087e+06	4.83884e+06	4.27799e+06	3.20596e+06	2.8996e+06	3.68231e+06
				26.5353	314.175			57240.8	458565	952413	11732.9	332788	53859.1	80238.9	1.34902e+06	178084	148297	498006	0	375434	338671	846018	148399	687147	1.17198e+06	973194	577909	610936	53482.5	3.0034e+06	120712	653738	809971	2.1862e+06	1.09358e+06	564334	530331	232970	693339	135610	275085	214096	91456	81508.2	144887	513967	0	86894	2.52018e+06
				233.644	137.046			3.09365e+07	5.47758e+07	1.74403e+08	2.27588e+07	2.66698e+07	1.66662e+07	1.59607e+07	2.67453e+07	9.90458e+07	1.00307e+07	2.16201e+08	2.42369e+07	3.07823e+07	1.30096e+07	1.46437e+07	4.78235e+06	2.67115e+07	4.08418e+08	1.39599e+08	9.38484e+07	1.94801e+07	1.72929e+07	1.60824e+07	9.04192e+06	1.84669e+07	1.13125e+08	6.16886e+07	5.32121e+07	2.51062e+07	8.55481e+07	4.10877e+07	7.63144e+07	1.28504e+06	1.00995e+08	0	1.09426e+09	1.59917e+07	1.24433e+09	1.07097e+08	1.05091e+07	7.24816e+06	1.39745e+07
				319.578	363.089			8.24595e+06	1.30528e+07	6.40217e+06	3.93548e+06	1.50663e+07	2.20174e+06	5.37737e+06	2.95263e+06	2.5802e+06	2.67236e+06	8.73438e+06	1.0709e+07	1.52091e+06	1.26523e+06	3.98285e+06	5.0604e+06	9.54471e+06	5.22328e+06	9.34649e+06	9.08879e+06	1.05792e+07	4.38974e+06	7.00043e+06	2.15055e+06	4.31484e+06	5.40285e+06	1.3693e+07	7.74694e+06	1.15305e+07	2.56667e+06	4.65776e+06	1.07168e+07	8.79503e+06	6.54661e+06	1.03463e+07	2.82713e+07	3.88227e+06	5.08286e+06	1.28142e+07	1.82522e+06	7.07977e+06	4.27494e+06
				282.404	275.11			1.49999e+06	2.20118e+06	3.60451e+06	465392	858974	1.34614e+06	2.01976e+06	601545	1.73325e+06	645248	171516	334657	330994	934680	578535	817601	502129	419205	378567	472564	665432	612983	516177	622588	255278	210851	0	231913	542266	224971	394845	725767	3.71532e+06	2.8448e+06	5.03943e+06	4.87823e+06	4.50791e+06	908072	3.66086e+06	695121	934288	1.47216e+06
				179.653	250.104			4.35633e+07	8.53104e+07	1.07495e+08	1.59055e+07	4.19395e+07	3.46525e+07	5.37929e+07	3.31997e+07	8.137e+07	2.09353e+07	1.34266e+08	4.68847e+07	4.29829e+07	4.09235e+07	1.67807e+07	5.07595e+07	3.06269e+07	1.53582e+08	1.28869e+08	6.74974e+07	2.95503e+07	4.91347e+07	3.2599e+07	4.32969e+07	4.4317e+07	8.47514e+07	6.77055e+07	5.3402e+07	6.07426e+07	8.96802e+07	5.10157e+07	7.71138e+07	3.72429e+07	2.03062e+08	6.33064e+07	2.87381e+08	8.19942e+07	2.52745e+08	3.51707e+07	5.15694e+07	3.87432e+07	4.04469e+07
				178.706	273.084			1.59797e+06	1.30453e+07	1.9604e+07	382142	1.31545e+06	390546	1.76926e+06	620288	6.2981e+06	416494	2.19039e+07	729897	1.1136e+06	1.15786e+06	79610.3	3.55006e+06	861760	2.98795e+07	1.88667e+07	4.70652e+06	755349	1.74947e+06	607184	2.00636e+06	1.68103e+06	4.79508e+06	4.33226e+06	2.12134e+06	2.79132e+06	5.11474e+06	1.73621e+06	7.88321e+06	1.34236e+06	8.62559e+07	3.55465e+06	1.56305e+08	3.99572e+06	1.23425e+08	608306	2.02669e+06	786841	840661
				163.869	230.248			633656	513477	499214	550338	417553	902641	1.69419e+06	650372	264951	657597	452808	470702	613156	648580	577666	1.21471e+06	713320	565310	673039	517410	702002	836151	838963	839361	1.07858e+06	1.38135e+06	378982	725093	733613	629880	503325	676445	903701	950383	394722	1.53965e+06	656487	165410	387547	752250	633758	485551
				325.394	310.235			6.88797e+06	4.34472e+06	5.20563e+06	6.0352e+06	5.36849e+06	4.54896e+06	4.12381e+06	5.04523e+06	5.59861e+06	4.75515e+06	7.58846e+06	7.76836e+06	4.31279e+06	4.83876e+06	5.30361e+06	4.9414e+06	4.98558e+06	3.8917e+06	1.37611e+07	1.35272e+07	8.4397e+06	5.45917e+06	5.10257e+06	4.67069e+06	7.28727e+06	5.2717e+06	4.09182e+06	5.05049e+06	8.24085e+06	4.08223e+06	5.79759e+06	8.04103e+06	8.02083e+06	1.15211e+07	4.18018e+06	7.11675e+06	5.7702e+06	5.11098e+06	4.67862e+06	5.59491e+06	4.71804e+06	4.56233e+06
				570.072	120.081			4.68474e+06	4.49183e+06	1.01373e+07	4.29795e+06	4.28018e+06	5.1289e+06	4.29375e+06	1.0746e+07	5.76662e+06	4.57858e+06	4.92219e+06	4.55637e+06	4.47834e+06	4.85084e+06	4.60365e+06	3.13312e+06	3.56197e+06	3.42303e+06	3.99119e+06	3.20539e+06	4.3908e+06	4.96518e+06	4.84354e+06	5.00726e+06	4.39583e+06	3.81319e+06	5.72359e+06	3.55578e+06	5.67976e+06	4.63501e+06	3.58062e+06	7.28512e+06	4.02527e+06	3.7919e+06	5.99418e+06	4.46649e+06	3.57068e+06	4.73391e+06	4.03046e+06	4.89827e+06	4.36856e+06	3.79251e+06
				177.137	208.169			1.24205e+07	1.21655e+07	1.58535e+07	1.22246e+07	7.62529e+06	4.90176e+06	1.3456e+07	5.81278e+06	1.65338e+07	6.34804e+06	1.38741e+07	6.16935e+06	1.36073e+07	5.58529e+06	1.2551e+07	6.53242e+06	1.34456e+07	1.30242e+07	6.9342e+06	1.76858e+07	1.52163e+07	7.19498e+06	1.58843e+07	1.63798e+07	1.75256e+07	8.29401e+06	1.36656e+07	5.78854e+06	1.76662e+07	6.80441e+06	1.70463e+07	6.29738e+06	1.33979e+07	1.02458e+07	1.58738e+07	1.21827e+07	1.18096e+07	1.26375e+07	1.29775e+07	1.69461e+07	7.40574e+06	1.25434e+07
				157.573	214.253			0	0	0	0	0	0	0	0	0	0	0	0	0	0	0	0	0	0	0	0	0	68616.8	0	0	0	0	0	0	0	0	0	23325.8	0	0	0	0	0	0	33414.1	0	0	0
				242.996	259.115			1.46486e+06	145108	165558	646415	1.06809e+06	1.32247e+06	1.36608e+06	1.01491e+06	1.15367e+06	671485	1.32522e+06	1.40805e+06	909595	674628	1.5745e+06	1.56627e+06	1.17461e+06	1.38334e+06	1.8009e+06	1.56194e+06	2.01682e+06	2.18796e+06	406020	1.22006e+06	986142	696342	852752	850854	985867	511498	860801	1.6403e+06	15785.8	0	15445.9	0	198089	1.83152e+06	153576	1.18679e+06	1.72517e+06	1.65571e+06
				292.044	451.246			0	0	0	0	0	0	0	0	0	0	0	0	0	0	0	0	0	0	0	0	0	0	0	0	0	0	0	0	0	0	0	0	0	0	0	0	0	0	0	0	0	0
				215.256	374.204			243928	116248	202800	243966	319428	155815	337523	370868	246934	146306	284483	329402	307817	625788	289083	223455	198912	265742	427561	318646	325740	448174	291596	334711	210796	465115	128960	229396	303345	239952	211349	234814	222997	25041.8	129847	49075.2	359908	361177	240895	304977	324767	443946
				61.794	170.071			9.00988e+06	6.13236e+06	7.82297e+06	1.01912e+07	1.22699e+07	5.85441e+06	1.21054e+07	8.61706e+06	6.98631e+06	7.79088e+06	1.06713e+07	1.52698e+07	7.69181e+06	7.72464e+06	9.03956e+06	9.83758e+06	1.04031e+07	9.50354e+06	1.02102e+07	1.30193e+07	1.01116e+07	9.66486e+06	9.12666e+06	8.95395e+06	1.559e+07	9.08262e+06	1.11842e+07	1.28805e+07	1.24733e+07	8.80098e+06	1.17317e+07	1.14306e+07	8.78341e+06	1.08282e+07	1.21345e+07	7.60281e+06	4.44264e+06	1.03804e+07	9.213e+06	8.09458e+06	9.11156e+06	9.49185e+06
				94.399	525.288			0	1.14643e+06	1.73193e+06	0	0	0	0	0	0	0	0	0	0	0	0	0	0	0	0	0	0	0	0	0	0	32385.2	0	0	0	0	0	0	2.49895e+06	1.04837e+06	1.28818e+06	1.08762e+06	2.56686e+06	0	2.33218e+06	0	0	0
				595.609	270.242			522981	849798	480902	531528	467378	502925	493961	463444	506603	520935	588306	480074	607390	609031	521131	540761	628707	430332	570119	578917	492595	518690	540624	533526	435532	544118	649913	497644	445175	1.06373e+06	497274	928428	508665	1.03268e+06	518886	986753	556586	676087	513210	537882	590507	697539
				452.483	359.124			135627	152742	126457	188022	169668	127465	132908	123697	116584	151177	163869	185270	120396	153224	137973	134481	173580	120536	135881	96662.4	151812	124063	166754	119261	142986	136469	154273	177626	167573	147080	88547.7	128451	116832	8032.66	102749	62109.4	102212	95552.2	105319	157422	138972	144862
				313.342	378.1			460595	39672.8	224493	0	136219	0	132166	129062	270600	87459.1	223321	263155	0	0	261065	250124	279219	42872.1	44261.4	224924	429509	0	188108	62522.6	20270	301610	288166	268877	350442	0	167674	340136	171014	147613	419114	260065	30720.6	111611	107063	31917.7	119071	110995
				405.769	210.956			4.42442e+06	5.24052e+06	5.28847e+06	3.90226e+06	4.71201e+06	5.07405e+06	4.11003e+06	5.38246e+06	6.81645e+06	5.59481e+06	4.27895e+06	4.15616e+06	5.92603e+06	4.63152e+06	4.28514e+06	7.36476e+06	4.37868e+06	4.93196e+06	4.62942e+06	3.91918e+06	4.57524e+06	5.28638e+06	3.87844e+06	4.86596e+06	4.8177e+06	4.20562e+06	7.75202e+06	4.77466e+06	5.00942e+06	6.17583e+06	4.56224e+06	5.51394e+06	4.67073e+06	3.78118e+06	6.42879e+06	5.0566e+06	6.43415e+06	4.0415e+06	4.04877e+06	5.04702e+06	4.44955e+06	4.22933e+06
				156.151	484.281			553984	518524	1.0929e+06	461132	596610	627725	451036	228871	564375	682693	385497	630301	637625	627386	584362	563228	383219	696787	429845	400783	643373	342718	254754	409087	448779	326406	719445	644703	272560	586396	428167	241141	995310	584516	918392	583958	816214	617454	459204	938508	455986	760247
				227.602	208.169			8.31491e+06	8.53069e+06	7.34236e+06	9.33205e+06	8.37509e+06	9.1027e+06	8.56498e+06	2.0802e+07	7.74468e+06	8.94917e+06	1.66011e+07	1.19577e+07	8.30114e+06	2.02252e+07	9.12254e+06	7.56367e+06	9.14217e+06	9.29504e+06	6.48596e+06	1.10525e+07	8.07303e+06	8.69391e+06	1.81785e+07	7.63046e+06	5.16707e+06	7.27972e+06	8.70888e+06	9.88974e+06	9.50086e+06	8.36318e+06	6.26474e+06	7.02825e+06	8.40658e+06	7.46804e+06	1.98237e+07	7.76325e+06	8.78075e+06	8.77526e+06	8.39367e+06	8.52475e+06	9.83211e+06	9.3927e+06
				319.67	391.101			2.60037e+06	8.22939e+06	4.33493e+06	2.92555e+06	5.53716e+06	5.16751e+06	6.17224e+06	4.82218e+06	2.95893e+06	5.00571e+06	5.6705e+06	5.09722e+06	5.37755e+06	3.87298e+06	5.63853e+06	6.1447e+06	2.4153e+06	3.76525e+06	3.50382e+06	3.67849e+06	4.11933e+06	5.20249e+06	2.88324e+06	4.21956e+06	2.49069e+06	4.47208e+06	1.26794e+07	4.38248e+06	3.83052e+06	8.91303e+06	2.30713e+06	7.84749e+06	6.39786e+06	3.02431e+06	6.08851e+06	1.07653e+07	8.97667e+06	3.94348e+06	3.33056e+06	7.12499e+06	6.29786e+06	2.74487e+06
				406.927	310.235			2.14999e+06	1.25071e+06	2.04049e+06	2.40196e+06	1.75235e+06	2.25918e+06	2.20585e+06	2.37966e+06	2.14282e+06	2.20521e+06	1.88212e+06	2.71477e+06	2.09422e+06	2.24856e+06	2.1558e+06	2.2736e+06	3.15914e+06	2.08299e+06	1.9635e+06	2.17274e+06	2.53138e+06	1.77061e+06	2.70053e+06	2.21021e+06	4.03122e+06	1.91953e+06	2.25009e+06	2.56869e+06	2.32094e+06	1.7124e+06	3.57015e+06	2.39871e+06	1.99515e+06	2.38521e+06	2.09257e+06	1.64325e+06	1.975e+06	1.14648e+06	2.11208e+06	1.87655e+06	1.86476e+06	1.79969e+06
				185.406	161.071			1.58838e+06	1.47215e+06	2.15667e+06	1.51136e+06	2.97952e+06	1.46355e+06	1.76506e+06	1.78704e+06	526442	1.61787e+06	1.70218e+06	2.38786e+06	1.6338e+06	2.45082e+06	2.26716e+06	1.87428e+06	1.92295e+06	1.973e+06	2.26753e+06	3.61927e+06	2.01534e+06	2.87889e+06	3.47981e+06	4.25391e+06	1.39941e+06	2.21769e+06	2.27756e+06	1.10274e+06	1.69122e+06	1.49407e+06	3.43973e+06	2.10627e+06	2.83761e+06	1.61016e+06	1.54742e+06	1.5255e+06	1.72158e+06	2.40267e+06	3.24202e+06	1.45016e+06	1.90231e+06	1.88543e+06
				210.75	326.268			316165	421839	100234	347574	249359	56040.1	158730	0	309418	285677	323169	74258.3	397284	337182	437987	415554	173512	170862	134576	117457	201655	136047	331652	118015	70237.2	0	228448	191717	44177.6	85673	462744	254470	176323	222129	566298	373065	201854	245560	493655	0	98312.2	402795
				263.415	485.273			952346	878436	787853	1.10224e+06	959661	915648	1.11521e+06	996831	1.42352e+06	758068	681238	1.15957e+06	1.08526e+06	1.64629e+06	876469	1.09158e+06	558152	1.28722e+06	780465	1.12206e+06	1.06667e+06	1.01684e+06	741483	828436	954501	1.317e+06	962729	659409	947781	820355	563673	662417	1.04795e+06	135503	567242	722375	1.58749e+06	1.34406e+06	994653	958962	1.28784e+06	1.29321e+06
				313.297	332.094			383310	340817	274793	50920.3	101799	29752.2	49104.9	56939	134163	0	174776	362764	0	23505.5	77101.1	153493	325416	38584.1	117989	277672	347257	22536.6	87629.3	20438.3	58370.4	123769	626677	411710	449833	96337.6	119888	177982	157020	138026	242470	422707	27156.2	81252.1	61399.5	0	165922	116349
				227.945	305.146			237854	195787	189933	109742	263807	89318.9	150647	126570	261115	147117	312195	218340	198766	406558	223342	229522	207843	301294	323412	185756	347838	394573	194762	168714	150181	132919	231522	142584	191040	195053	156154	264088	123136	47842.8	62860.2	57246.5	327156	338830	103004	197373	159765	313417
				286.212	132.102			5.01314e+08	5.34742e+08	5.10378e+08	5.32654e+08	6.00469e+08	4.67686e+08	5.10333e+08	5.31044e+08	5.07128e+08	7.06985e+08	6.50381e+08	5.39082e+08	7.01357e+08	5.77351e+08	6.95852e+08	4.70856e+08	4.84985e+08	5.52502e+08	4.76854e+08	4.84251e+08	5.10224e+08	5.36499e+08	4.44881e+08	5.19948e+08	5.16473e+08	3.72348e+08	7.11681e+08	5.46261e+08	4.90401e+08	7.41417e+08	4.40362e+08	6.13521e+08	4.52034e+08	3.63579e+08	6.33941e+08	5.58847e+08	3.10581e+08	7.38265e+08	5.20498e+08	5.07146e+08	6.01183e+08	4.19914e+08
				258.987	500.179			2.36843e+06	3.78674e+06	905218	3.6971e+06	1.95411e+06	3.29573e+06	4.23092e+06	2.03944e+06	2.6777e+06	1.92912e+06	5.05622e+06	1.98383e+06	2.73055e+06	5.58472e+06	4.12656e+06	982292	2.58848e+06	2.01931e+06	5.23391e+06	828894	2.37143e+06	2.92498e+06	3.46331e+06	2.02027e+06	1.20275e+06	1.88748e+06	6.46242e+06	4.3221e+06	2.30675e+06	3.58259e+06	1.04145e+06	5.02166e+06	3.75076e+06	184884	3.55875e+06	3.54316e+06	2.36639e+06	3.66954e+06	2.56362e+06	5.66886e+06	3.28407e+06	5.73809e+06
				150.146	313.154			3.50748e+06	3.86523e+06	6.9943e+06	1.27924e+06	2.88923e+06	2.21756e+06	6.58883e+06	789342	2.8888e+06	3.02006e+06	1.03352e+07	5.01107e+06	3.36297e+06	4.1959e+06	2.01251e+06	3.62026e+06	3.15513e+06	8.70415e+06	2.60552e+06	3.42674e+06	4.05442e+06	7.5848e+06	3.26832e+06	5.20102e+06	4.9088e+06	2.77128e+06	2.95658e+06	4.37514e+06	8.1641e+06	5.94224e+06	5.7352e+06	4.35657e+06	5.07044e+06	2.53754e+06	4.56253e+06	2.35666e+06	2.3537e+06	5.99882e+06	2.34556e+06	5.72132e+06	2.19333e+06	4.52474e+06
				335.9	188.128			6.66077e+06	2.16373e+07	1.40248e+07	5.57908e+06	9.6854e+06	1.34023e+07	9.66595e+06	8.16846e+06	1.00517e+07	5.27566e+06	3.75386e+06	1.01754e+07	1.01404e+07	1.03714e+07	1.24148e+07	4.72128e+06	4.84205e+06	6.08973e+06	6.6541e+06	9.02959e+06	1.32882e+07	2.56427e+07	8.74526e+06	5.95546e+06	2.70544e+06	2.98687e+06	8.02263e+06	1.08667e+07	3.38694e+06	6.22437e+06	7.86522e+06	5.70435e+06	3.33946e+07	5.74786e+06	5.35907e+06	6.51899e+06	2.38513e+06	5.76428e+06	8.98203e+06	3.93197e+06	1.70337e+07	1.07275e+07
				282.087	451.214			101074	382530	447115	0	0	21066.4	88504.7	0	47240.7	0	0	0	0	0	0	75129	25537.7	0	25674	19474.4	28064.4	0	63272.3	156322	53995.1	0	29165.1	0	54038.4	0	0	34552.8	515124	466622	801678	635118	632961	0	744605	0	0	0
				306.008	596.341			315914	70813.3	236115	306894	546028	265727	375730	434792	392791	238633	282980	460231	445005	864027	373429	413400	395001	320994	336324	226174	490951	408314	332063	360202	242508	646795	406219	229420	504826	174938	344701	462473	173543	83265.2	243280	177002	392919	194902	215318	248425	254195	493842
				146.728	416.251			0	2.17708e+06	4.30589e+06	0	0	0	0	0	0	12804.4	0	0	0	0	13695.7	0	35079.9	0	0	0	0	16062.2	0	0	0	0	16705.8	16398	0	0	0	0	5.6218e+06	2.19624e+06	3.56904e+06	3.0292e+06	9.55613e+06	0	5.55523e+06	0	0	13436.1
				93.0174	256.299			2.09161e+07	1.67809e+07	1.88397e+07	1.61985e+07	1.97233e+07	1.65942e+07	2.21301e+07	9.05362e+06	1.14891e+07	1.21122e+07	2.24331e+07	2.13844e+07	1.57438e+07	1.78252e+07	1.10035e+07	2.04743e+07	1.94292e+07	7.96614e+06	1.89033e+07	2.30116e+07	2.3368e+07	2.04475e+07	2.11045e+07	2.25574e+07	1.11394e+07	2.21878e+07	2.1247e+07	7.13852e+06	8.3645e+06	1.54703e+07	2.29431e+07	2.07304e+07	2.15823e+07	1.89358e+07	2.09707e+07	1.86737e+07	7.59362e+06	1.94136e+07	1.71982e+07	1.32407e+07	2.2086e+07	2.01958e+07
				155.001	508.282			698229	518805	591309	465509	315532	335723	345006	434336	456843	245399	369827	395343	684360	683836	426303	501620	380581	471648	225091	197302	542973	290360	313205	458991	204191	149492	535704	169840	305072	437872	314962	421759	579056	279630	935554	583803	395548	595998	558009	377707	193273	530511
				284.082	159.092			3.52212e+06	3.74976e+06	4.04517e+06	2.65365e+06	3.36205e+06	3.06689e+06	2.98587e+06	3.93394e+06	3.5786e+06	3.77058e+06	4.58143e+06	3.40453e+06	3.5485e+06	4.54883e+06	2.796e+06	3.61471e+06	2.73105e+06	2.7619e+06	3.7725e+06	2.81044e+06	3.70184e+06	3.69206e+06	2.99205e+06	4.19592e+06	3.13128e+06	3.15179e+06	6.33261e+06	4.55912e+06	3.39514e+06	4.64458e+06	2.61701e+06	5.08815e+06	3.39857e+06	1.59471e+06	6.48578e+06	4.55618e+06	1.86326e+06	7.69107e+06	3.90921e+06	3.30901e+06	3.19015e+06	2.51091e+06
				391.006	184.108			3.13623e+06	4.84029e+06	2.02099e+06	4.92199e+06	4.34206e+06	3.69178e+06	4.22182e+06	3.95926e+06	4.32513e+06	4.40403e+06	4.58261e+06	4.15498e+06	4.56288e+06	4.71791e+06	3.61432e+06	2.41081e+06	3.4054e+06	3.22886e+06	4.40738e+06	3.32196e+06	4.15851e+06	4.49136e+06	4.81584e+06	3.36389e+06	2.64223e+06	3.09047e+06	5.40756e+06	4.16316e+06	3.03925e+06	4.58463e+06	3.12946e+06	4.80645e+06	3.26634e+06	2.40056e+06	4.4601e+06	2.97756e+06	4.22751e+06	5.03008e+06	4.09074e+06	5.37776e+06	5.08877e+06	5.44001e+06
				171.808	202.216			74202.2	21559.4	0	25493.4	0	132925	0	29664	0	0	0	0	22491.6	0	0	434047	0	0	0	0	22063.6	0	0	0	0	0	0	0	83101	0	0	0	0	122168	0	0	62890.8	210079	0	0	0	0
				210.73	408.323			848244	1.9541e+06	1.25313e+06	1.5039e+06	1.15604e+06	1.19594e+06	1.40072e+06	2.31053e+06	2.52525e+06	2.20683e+06	1.4672e+06	3.12054e+06	802208	1.16427e+06	1.13647e+06	2.32005e+06	1.44107e+06	2.26994e+06	1.98707e+06	1.97073e+06	1.1982e+06	2.26496e+06	1.22996e+06	2.9433e+06	1.86419e+06	1.95209e+06	1.87391e+06	5.98728e+06	1.29739e+06	2.28551e+06	946354	1.03689e+06	1.68084e+06	992645	1.35557e+06	2.23041e+06	1.46017e+06	2.98736e+06	1.31182e+06	1.75532e+06	1.52111e+06	1.57714e+06
				43.5729	274.273			9.13218e+06	7.47614e+06	9.26184e+06	7.67078e+06	8.36499e+06	1.20533e+07	9.87092e+06	1.06066e+07	9.76838e+06	1.06358e+07	8.27259e+06	8.46052e+06	1.19233e+07	1.0086e+07	8.48885e+06	1.54782e+07	8.67086e+06	8.45316e+06	7.77352e+06	8.77277e+06	1.06415e+07	1.20298e+07	9.22295e+06	1.00025e+07	1.00635e+07	1.02351e+07	8.90028e+06	1.01387e+07	9.79729e+06	1.11985e+07	8.72775e+06	1.14048e+07	9.07772e+06	6.98378e+06	6.36319e+06	6.97176e+06	9.7855e+06	7.91203e+06	8.16269e+06	8.46236e+06	7.85383e+06	7.95134e+06
				364.508	246.125			880110	825902	808014	722885	984101	755983	941708	609861	991005	728341	833767	1.06091e+06	726262	750892	877917	811286	847979	736333	988906	804983	1.10019e+06	732975	1.08097e+06	466157	1.03038e+06	1.01488e+06	1.01809e+06	988553	1.05505e+06	957796	1.00976e+06	662479	1.01557e+06	661197	790904	679853	687367	525679	901068	733197	1.0061e+06	942830
				213.016	476.181			383623	477176	0	113653	348718	439507	688804	350192	310274	206521	203446	383275	419134	531176	491877	186779	343866	348181	529898	524068	437663	916264	1.03071e+06	404171	608289	1.0236e+06	514062	751008	835984	494498	603174	415270	974394	299905	136951	618889	779584	298583	1.85501e+06	1.35626e+06	2.4501e+06	1.05255e+06
				293.14	156.042			7.24862e+06	1.33578e+07	1.51207e+07	1.48136e+07	1.96982e+07	1.63328e+07	1.41366e+07	1.22036e+07	1.70874e+07	1.43356e+07	1.4007e+07	1.27171e+07	1.35009e+07	1.78268e+07	1.09729e+07	1.51432e+07	1.42338e+07	1.63414e+07	1.17202e+07	1.47933e+07	1.40897e+07	1.50192e+07	1.47115e+07	1.4208e+07	1.49479e+07	1.36162e+07	1.40235e+07	1.61675e+07	1.55489e+07	1.28735e+07	1.21379e+07	1.40099e+07	1.21842e+07	9.9714e+06	1.28045e+07	1.04684e+07	1.1728e+07	1.42668e+07	1.64618e+07	1.98913e+07	1.32584e+07	1.74524e+07
				286.237	357.109			225260	71097.2	72202.1	296073	288606	184627	188182	163122	258743	128105	248816	350674	206626	195867	256492	90044	347041	214589	128348	235305	314554	133696	204509	337629	207128	211407	22704.2	180575	335833	205854	250385	178869	199975	158003	203269	127045	65461.8	198775	140009	168350	229660	178695
				318.987	383.115			8.73856e+06	6.18016e+06	7.23014e+06	1.4814e+07	7.47497e+06	1.44218e+07	7.60873e+06	1.51075e+07	7.81158e+06	1.18598e+07	7.42076e+06	3.46808e+06	9.03679e+06	1.73701e+07	1.67624e+07	7.42112e+06	8.81932e+06	7.64884e+06	5.25738e+06	7.12075e+06	1.09214e+07	6.44314e+06	8.76678e+06	8.40633e+06	6.80691e+06	1.03751e+07	7.5072e+06	6.41822e+06	5.49145e+06	8.5197e+06	7.10408e+06	6.96134e+06	6.59784e+06	7.66712e+06	8.20377e+06	6.44637e+06	6.60067e+06	2.17768e+06	9.76335e+06	8.08563e+06	8.66782e+06	8.01232e+06
				42.3822	288.289			9.45623e+06	1.25393e+07	8.993e+06	1.25854e+07	9.37102e+06	1.01215e+07	9.34497e+06	1.31477e+07	1.13103e+07	1.11276e+07	1.14142e+07	1.02612e+07	1.22209e+07	1.13503e+07	1.09387e+07	1.33724e+07	9.49215e+06	9.96865e+06	8.80789e+06	1.01534e+07	1.24737e+07	1.25512e+07	9.60399e+06	1.14802e+07	9.62569e+06	1.17122e+07	8.13522e+06	1.13127e+07	1.25357e+07	1.25707e+07	1.05887e+07	1.30566e+07	9.41799e+06	8.27757e+06	7.78596e+06	8.93256e+06	1.2473e+07	9.9874e+06	1.01957e+07	1.1074e+07	1.14326e+07	1.00981e+07
				137.46	348.31			0	16779.2	14398.1	0	0	0	0	12455.1	0	0	15685.2	17170.8	0	15191.5	0	0	16012.7	0	70904.3	34395.7	15185.7	0	0	37183.6	0	14966.7	16379	16684.7	13866.3	31271.6	0	0	0	0	0	0	66623.3	0	0	42392.7	0	0
				553.993	110.071			1.12358e+07	1.09966e+07	1.26069e+07	1.28705e+07	2.3693e+07	1.42846e+07	1.62792e+07	1.43549e+07	1.24458e+07	1.3182e+07	1.4103e+07	2.0222e+07	1.48266e+07	1.45795e+07	1.40175e+07	1.36601e+07	1.27106e+07	1.38882e+07	1.59252e+07	1.88259e+07	1.57695e+07	1.3967e+07	1.62546e+07	1.52796e+07	1.74499e+07	1.38971e+07	1.46463e+07	1.3755e+07	1.26602e+07	9.68216e+06	1.35784e+07	1.3543e+07	1.57532e+07	1.24412e+07	1.34542e+07	1.74834e+07	8.81281e+06	1.87946e+07	1.59486e+07	1.81768e+07	1.51051e+07	1.06973e+07
				324.77	113.108			2.39823e+06	2.73336e+06	5.1206e+06	1.1368e+06	3.03348e+06	1.05693e+06	1.87651e+06	1.1154e+06	1.57208e+06	907440	7.3773e+06	2.72365e+06	1.14571e+06	1.88785e+06	1.92579e+06	1.19468e+06	1.08058e+06	1.36142e+06	1.8007e+06	2.69017e+06	1.84346e+06	6.25611e+06	1.44806e+06	1.372e+06	1.51266e+06	2.32642e+06	951701	1.3757e+06	1.50996e+06	1.15062e+06	3.05758e+06	6.0128e+06	2.48852e+06	8.48139e+06	1.58478e+06	5.67177e+06	1.96453e+06	3.38567e+06	1.164e+06	4.26425e+06	2.25595e+06	2.56738e+06
				348.888	98.0717			1.25637e+07	7.98458e+06	1.17361e+07	7.12675e+06	9.0657e+06	1.28817e+07	8.56754e+06	1.69295e+07	1.50507e+07	1.66248e+07	1.2191e+07	9.25046e+06	1.72636e+07	8.66576e+06	8.02533e+06	1.46535e+07	7.44226e+06	8.2665e+06	1.29496e+07	1.11265e+07	1.29573e+07	1.35751e+07	5.68655e+06	1.09435e+07	7.17147e+06	1.30433e+07	7.06585e+06	6.90145e+06	1.37038e+07	1.75272e+07	8.76566e+06	1.26949e+07	6.55392e+06	9.82121e+06	6.3515e+06	1.55713e+07	2.24435e+07	7.54799e+06	1.60188e+07	1.44065e+07	2.15509e+07	1.05164e+07
				281.566	286.089			143675	2.71607e+07	4.62467e+06	878622	774385	529017	142402	1.27496e+06	1.67279e+06	1.33274e+06	5.29413e+06	1.08649e+06	3.07278e+06	1.79252e+06	1.56377e+06	500931	888397	9.13824e+06	5.49444e+06	3.93207e+06	615207	4.36131e+06	933482	616879	1.05941e+06	946517	778494	1.25847e+06	903416	5.68342e+06	1.04671e+06	1.1725e+06	184881	2.38377e+06	843074	2.38739e+06	826824	8.52647e+06	750841	1.1633e+06	1.15563e+06	640858
				597.754	359.124			531057	565413	453841	598009	490162	525969	561942	523297	466142	565915	485627	547925	428303	665601	882602	671227	600177	539286	388675	286049	312866	513377	535623	507605	568232	509829	968992	539688	467347	484929	350289	488119	472024	232392	500852	457534	452346	844010	493094	550421	833352	848512
				94.7754	254.247			155323	250444	299117	142242	126992	240748	251824	159055	277575	290633	181469	234821	155062	214754	271948	129269	0	296966	225751	111749	186250	157285	236160	0	0	210319	267120	55335.2	0	222937	116202	276938	197109	665448	1.07576e+06	348478	484372	485986	147678	542472	263274	136397
				323.487	129.102			2.75759e+06	3.24376e+06	5.78686e+06	2.23089e+06	3.90562e+06	2.37473e+06	2.45333e+06	1.9844e+06	2.02391e+06	2.01192e+06	8.08928e+06	3.0993e+06	2.68423e+06	2.67548e+06	2.67856e+06	2.29565e+06	1.96066e+06	2.08356e+06	2.58266e+06	2.44653e+06	2.82328e+06	6.5932e+06	2.26867e+06	2.37356e+06	2.28169e+06	2.65325e+06	3.09994e+06	2.15554e+06	2.44393e+06	2.01088e+06	1.83151e+06	6.48293e+06	2.89274e+06	3.31942e+06	2.99903e+06	5.82554e+06	2.73068e+06	4.18464e+06	2.23157e+06	4.97034e+06	3.14962e+06	3.18248e+06
				239.97	541.274			16890.4	32309.9	11081.9	0	15561.9	40840.8	40521.8	44387.3	10319	15630.6	23008.6	41909	40885.2	78383.1	24398.4	28462.5	33722.2	30209.2	17517.1	24439.9	16341	23893	24591.9	0	18699.5	47191	43015.2	0	14422.8	12908.7	0	0	102564	13561	28246.9	43197.2	9383.29	30088.4	30016.4	0	129403	29968.7
				240.571	247.107			216838	320948	161241	285615	100453	491775	126513	492611	452815	250509	255093	380134	98440.5	363322	273765	99031.1	170977	114664	328886	126453	202050	177706	481031	526972	313649	181537	314089	182219	347041	158598	274863	217299	443058	153525	296208	724649	674971	75162.1	351662	248252	144670	288239
				357.185	143.082			7.97346e+06	3.02378e+06	9.62521e+06	5.00513e+06	3.36077e+06	8.25414e+06	4.72752e+06	9.36971e+06	6.76957e+06	1.19546e+07	6.34643e+06	2.9028e+06	7.94859e+06	1.98943e+07	6.52114e+06	6.32483e+06	3.49808e+06	2.76343e+06	4.20978e+06	2.32517e+06	5.96026e+06	4.80351e+06	4.008e+06	3.94728e+06	2.95698e+06	6.60146e+06	9.72134e+06	9.50796e+06	4.62417e+06	1.15704e+07	1.91862e+06	6.64119e+06	4.28667e+06	2.63997e+06	5.19472e+06	4.67683e+06	4.31262e+06	6.86044e+06	5.31004e+06	5.9684e+06	4.09777e+06	2.45405e+06
				195.821	226.082			7.65984e+06	1.11573e+07	6.89568e+06	8.25301e+06	4.86955e+06	1.46923e+07	4.8274e+06	6.07513e+06	4.67835e+06	6.14559e+06	9.90781e+06	4.60841e+06	6.18421e+06	4.79673e+06	4.32491e+06	8.74999e+06	3.4302e+06	5.96833e+06	9.82842e+06	4.72545e+06	5.29295e+06	5.4733e+06	6.27562e+06	4.11264e+06	4.74212e+06	1.20378e+07	5.03512e+06	4.86237e+06	5.65744e+06	5.75601e+06	4.97145e+06	5.42898e+06	1.26289e+07	4.88555e+06	4.81107e+06	1.37061e+07	1.31375e+07	7.37253e+06	1.18007e+07	7.54937e+06	6.61427e+06	5.41344e+06
				325.753	89.0714			4.72839e+06	1.24666e+06	2.67359e+06	3.89829e+06	5.05778e+06	3.79311e+06	4.51639e+06	4.49049e+06	4.95957e+06	2.91e+06	4.29741e+06	5.27728e+06	2.84053e+06	1.21189e+06	3.07208e+06	3.84885e+06	3.75094e+06	2.67568e+06	3.20077e+06	3.63728e+06	4.23311e+06	2.65253e+06	3.46328e+06	2.93671e+06	1.01829e+07	3.66689e+06	4.03524e+06	3.11311e+06	3.4393e+06	2.54998e+06	5.78814e+06	3.36059e+06	3.0417e+06	4.02954e+06	3.24915e+06	2.40225e+06	2.34279e+06	1.41425e+06	2.05398e+06	2.69379e+06	3.25036e+06	5.03386e+06
				310.171	89.0714			2.02363e+07	5.54501e+06	1.26603e+07	2.55887e+07	4.05376e+07	2.54869e+07	2.25034e+07	2.11326e+07	2.66899e+07	1.62724e+07	2.16449e+07	2.92918e+07	1.72934e+07	9.17957e+06	1.98065e+07	2.67281e+07	2.09964e+07	2.0915e+07	1.57488e+07	2.39207e+07	2.22299e+07	1.16045e+07	1.58306e+07	1.70573e+07	3.28914e+07	1.81901e+07	1.9739e+07	2.50279e+07	2.31546e+07	1.18151e+07	2.00163e+07	2.03626e+07	1.51714e+07	2.65103e+07	2.01655e+07	1.7244e+07	1.32486e+07	1.89047e+07	1.88113e+07	1.95324e+07	1.31547e+07	2.56701e+07
				33.4891	376.258			6.55737e+06	6.64096e+06	5.80307e+06	1.19684e+06	5.29259e+06	4.99868e+06	6.8877e+06	1.60873e+06	1.64427e+06	3.05553e+06	9.76242e+06	7.68572e+06	6.06357e+06	2.87673e+06	5.88425e+06	8.21267e+06	2.98769e+06	6.44054e+06	5.19999e+06	7.57221e+06	7.58231e+06	1.22257e+07	6.52023e+06	7.22392e+06	5.63274e+06	6.5817e+06	6.73213e+06	7.86348e+06	5.78747e+06	7.34526e+06	9.32177e+06	7.56249e+06	5.30323e+06	3.12015e+06	9.18335e+06	1.5693e+07	1.02098e+07	6.93368e+06	1.13175e+07	6.04211e+06	1.74797e+07	3.08802e+06
				575.053	357.249			653446	597640	1.30547e+06	310997	446638	732539	503431	484015	524958	378502	1.60793e+06	540962	562460	398051	292019	679728	330605	808788	817032	523850	446349	404116	412334	474695	380799	1.36175e+06	757187	596458	406345	575162	274224	653309	773506	1.06796e+06	554085	898228	629640	496673	567928	766717	493728	398930
				354.74	229.154			1.85629e+06	735072	1.60045e+06	1.23772e+07	1.79425e+06	1.53992e+06	1.91006e+06	2.37487e+06	2.62165e+06	3.14277e+06	2.06097e+06	2.75062e+06	2.5646e+06	2.60141e+06	1.39379e+07	2.46216e+06	1.50635e+06	5.7685e+06	1.56466e+06	3.23498e+06	1.7366e+06	2.3119e+06	1.99453e+06	1.89634e+06	1.41471e+06	2.27376e+06	1.96741e+06	1.71028e+06	1.69541e+06	2.51634e+06	1.53628e+06	1.58121e+06	3.26294e+06	3.89788e+06	2.67856e+06	6.04636e+06	8.60774e+06	4.49948e+06	2.75522e+06	2.56587e+06	2.94174e+06	5.15245e+06
				199.322	464.181			615652	881525	146654	1.0178e+06	436992	824737	404796	495764	579856	569349	826052	378947	715477	716107	424513	294964	348640	316300	805363	341248	593645	296823	628692	500752	312218	731555	794893	1.1362e+06	438575	580826	478413	747907	803113	759426	927086	560627	909740	1.10565e+06	399685	1.62277e+06	1.46099e+06	1.2074e+06
				364.591	267.11			267546	69535.3	228307	248074	314338	228087	266367	132520	411929	128332	277973	466863	302219	164061	600891	85281.3	154954	273709	301232	121705	220484	189192	383710	394538	291882	316507	303704	368143	290789	104903	340593	64638.8	576932	108323	192484	393229	205401	127349	463958	299432	446034	792208
				27.7553	507.313			132683	236094	315581	183239	140318	322203	332552	162914	133011	303112	213875	287788	199114	297270	168411	146646	194203	177793	230779	240068	209883	180636	348142	293944	253963	220917	164242	169619	267142	375704	165396	99041.9	251666	143612	137772	177840	107618	242768	170336	128208	41917.5	110465
				107.226	261.221			128813	891631	596127	577593	282328	471470	407717	634473	506120	420446	684949	216912	417770	493930	366051	275225	727937	711509	808151	223365	502033	231118	560850	360775	801225	697038	1.11609e+06	487780	208742	620732	288523	455081	180144	329996	236289	449387	1.81666e+06	239897	1.04819e+06	980820	380948	936168
				142.322	99.0556			3.46507e+07	3.99786e+07	3.29954e+07	3.75139e+07	2.85064e+07	3.17174e+07	2.96504e+07	2.95348e+07	5.68319e+07	3.45582e+07	3.51219e+07	2.65829e+07	3.5527e+07	3.22672e+07	3.31956e+07	3.55205e+07	2.79198e+07	2.95685e+07	3.24248e+07	2.63126e+07	3.03149e+07	2.13169e+07	3.04814e+07	3.03488e+07	2.63982e+07	3.57285e+07	3.00005e+07	2.61261e+07	3.51968e+07	3.86162e+07	2.92696e+07	3.40491e+07	2.06276e+07	2.63943e+07	3.01058e+07	4.02026e+07	3.74954e+07	3.18046e+07	3.32517e+07	3.20246e+07	2.26638e+07	3.16581e+07
				235.407	419.264			289656	348912	429132	211926	301073	284302	367385	327719	473924	319779	422344	398155	411757	705043	254341	336623	259048	348875	380122	382532	415714	470274	327410	499441	280342	434862	459801	237483	439022	521479	304301	386506	453768	241199	309892	253921	644045	521360	441485	417578	394650	478495
				31.1965	313.273			2.27996e+06	2.16046e+06	2.25458e+06	1.83539e+06	1.09982e+06	1.73126e+06	908581	1.1569e+06	2.53301e+06	1.56383e+06	1.73664e+06	1.8651e+06	1.80478e+06	1.66495e+06	895224	1.4761e+06	2.05861e+06	1.74052e+06	1.70738e+06	1.04187e+06	1.88909e+06	1.76689e+06	1.49127e+06	797929	1.36894e+06	1.54748e+06	2.218e+06	1.79536e+06	1.03704e+06	693675	1.61152e+06	2.35502e+06	2.62547e+06	1.1238e+06	3.48072e+06	2.80639e+06	3.13498e+06	2.65742e+06	4.49285e+06	1.65284e+06	3.83725e+06	1.97264e+06
				225.843	460.281			296732	349597	448627	432066	314445	567620	335904	375895	343092	308051	203581	380060	258749	443627	413900	402304	326165	371219	424992	381700	384809	242953	370551	449169	319072	224992	561916	247140	228925	363481	244537	156940	405054	247442	309752	256502	276581	439345	298099	198059	30767.2	268731
				13.598	338.341			360116	283022	206060	184775	303352	180998	284914	166935	194625	185278	280797	287981	264798	144094	268381	250709	356277	324304	193768	2.04904e+07	286671	324925	251341	186490	194332	179813	276405	179090	1.98537e+07	175098	345282	344279	248587	83212.1	312925	192242	171646	308797	331734	164078	160284	239307
				226.414	412.305			1.03371e+06	2.71096e+06	1.83201e+06	5.52222e+06	1.43348e+06	2.58694e+06	1.48585e+06	2.67483e+06	2.00405e+06	1.5376e+06	2.35571e+06	1.37459e+06	2.13497e+06	1.91251e+06	1.66591e+06	2.82733e+06	1.25592e+06	2.39849e+06	1.56581e+06	347735	1.35529e+06	1.2615e+06	1.90222e+06	1.48754e+06	1.11742e+06	1.43914e+06	2.23229e+06	1.0308e+06	1.79281e+06	2.43872e+06	1.0469e+06	1.93748e+06	1.12162e+06	764026	1.92978e+06	2.84525e+06	3.94806e+06	2.03242e+06	4.13994e+06	3.86428e+06	1.98569e+06	2.9612e+06
				230.155	386.289			291105	757767	416724	1.30094e+06	667825	1.50435e+06	637199	1.03226e+06	677173	778809	815621	551499	743670	726723	1.08569e+06	1.19499e+06	377807	810011	688181	668873	543693	852265	664369	557175	555991	552732	937881	394998	681257	883381	505929	695251	473465	172659	597764	1.03844e+06	990076	869443	955752	1.18866e+06	607387	841871
				257.842	333.151			169047	18485.7	11819.3	31249.5	123598	144719	175809	90752.2	111886	52813.1	150048	144455	115211	84138.8	231773	162396	128106	217542	191173	194124	237963	228936	14768.5	132090	119159	24544.4	66241.8	87302.9	84137.6	70421.6	100560	159675	44580.4	0	0	0	13723	264997	13412.5	85173.1	284329	208902
				66.4481	446.295			143278	0	22406.3	101514	123376	248537	111036	130383	104548	0	152946	188024	171148	125591	43121.4	201856	247024	179930	234264	229478	209674	326346	47796.1	155405	94550.2	89950.8	40096.6	59306.5	155875	100823	24262.8	167789	547809	46716.8	0	504980	346263	126289	0	144184	144690	254325
				239.891	129.102			5.62433e+06	4.69074e+06	4.70754e+06	4.4855e+06	5.085e+06	4.94341e+06	5.54859e+06	4.34575e+06	5.25005e+06	5.40832e+06	5.96099e+06	5.02209e+06	4.6353e+06	5.55713e+06	3.94548e+06	4.63218e+06	6.54835e+06	5.48296e+06	4.64692e+06	4.57879e+06	5.30852e+06	4.34525e+06	5.58371e+06	5.22616e+06	4.75173e+06	5.02965e+06	5.46255e+06	5.1232e+06	4.82653e+06	4.14727e+06	4.72765e+06	5.07862e+06	5.26996e+06	4.11781e+06	5.33586e+06	5.21372e+06	4.63203e+06	5.53426e+06	4.20357e+06	5.19168e+06	5.91809e+06	5.78136e+06
				298.994	276.18			212815	60281.7	41498.5	861077	536517	726304	230645	784695	386632	392242	50865.6	197974	354231	351293	343265	532736	162823	233689	112255	117790	190469	310907	435719	259371	183887	293410	190125	239152	401206	224770	519819	277644	304041	63192.1	264215	196838	243160	73401.2	57994.2	338762	0	323701
				392.252	160.108			1.0628e+07	1.42565e+07	1.50601e+07	1.95523e+07	1.7193e+07	9.96652e+06	1.32374e+07	3.24972e+07	2.36483e+07	1.57123e+07	1.00347e+07	5.36263e+06	4.75857e+07	3.8233e+07	6.85085e+06	2.32929e+07	1.62487e+07	1.82935e+07	7.28103e+06	1.65874e+07	1.08759e+07	8.43552e+06	2.40681e+07	3.54248e+07	1.2708e+07	1.23023e+07	1.0138e+07	1.74496e+07	2.53457e+07	2.08301e+07	4.18281e+06	2.19254e+07	9.36036e+06	1.88015e+06	8.21471e+06	9.98999e+06	5.95882e+06	1.84853e+07	1.60984e+07	7.33407e+06	9.12458e+06	1.52742e+07
				452.845	445.251			131559	252734	288092	28474.9	261571	134942	183534	89398.3	256785	162172	244425	160994	167777	194451	105812	169030	118152	292575	203470	182296	202260	226112	250410	268352	160645	163855	229828	131738	199287	288577	120362	239986	177745	0	38807.2	28848.5	129573	7794.74	41568.4	233149	117391	252240
				410.328	222.005			4.72228e+06	3.7755e+06	4.38453e+06	4.74827e+06	4.33366e+06	3.13061e+06	3.27446e+06	4.96955e+06	3.07515e+06	2.57324e+06	4.38698e+06	5.13435e+06	5.19805e+06	2.7099e+06	7.16403e+06	2.05139e+06	3.31101e+06	6.45537e+06	5.97156e+06	3.04005e+06	5.03385e+06	5.20057e+06	4.4207e+06	4.20163e+06	4.9315e+06	3.87139e+06	2.59494e+06	2.76519e+06	5.25509e+06	3.62624e+06	7.91199e+06	5.19506e+06	6.22075e+06	5.40201e+06	3.55703e+06	2.94937e+06	3.71052e+06	2.61395e+06	5.01571e+06	3.52969e+06	3.20971e+06	6.67774e+06
				207.315	434.339			403466	403635	81074	292432	277949	236375	490518	399102	198314	380264	237076	326523	105300	185075	215204	286499	194589	567161	384612	557814	181400	149480	153739	396818	431502	598584	325434	932063	206243	578820	346347	259259	349184	191066	187283	349122	326216	348344	271946	449948	150866	66867.8
				321.328	215.096			308294	999448	1.39319e+06	219131	332323	374289	429553	321751	441366	459553	406250	687021	502438	575786	536923	351677	336771	882889	437217	561548	301919	464091	521554	349701	318912	235922	2.29471e+06	448934	281825	1.03839e+06	270920	412293	724733	294695	445188	491312	423985	298467	414249	427220	1.20146e+06	608730
				249.155	272.185			531314	919037	491327	419409	853237	1.20406e+06	1.03033e+06	837766	766822	517982	624601	478263	773834	839102	655140	751384	1.10803e+06	1.56344e+06	850581	1.31075e+06	930908	972947	1.22135e+06	1.07889e+06	907824	1.0424e+06	1.0258e+06	1.21128e+06	844558	1.71847e+06	868525	755240	644021	584480	817042	870123	2.84566e+06	1.42035e+06	754085	3.53766e+06	1.56719e+06	1.05413e+06
				280.069	530.333			124271	147948	132393	124040	116368	118238	166738	122546	237389	154005	112757	137000	186136	372004	115839	162625	97510.3	217742	225803	127725	152882	246272	169637	126085	105273	144648	197012	101158	135909	232603	154269	152468	250363	87327.5	179787	65489.5	277694	269161	117477	151451	153506	151998
				75.6275	99.0556			1.41039e+07	1.19694e+07	1.15672e+07	1.1983e+07	9.82106e+06	1.26255e+07	1.00232e+07	1.03517e+07	1.28568e+07	1.39441e+07	1.35907e+07	1.04265e+07	1.35207e+07	1.12366e+07	1.19561e+07	1.23544e+07	1.14499e+07	8.8207e+06	1.03066e+07	9.58993e+06	1.12925e+07	2.58774e+07	1.1283e+07	9.91175e+06	9.52994e+06	1.31568e+07	1.26917e+07	1.02259e+07	1.18605e+07	1.14188e+07	9.95666e+06	1.11527e+07	1.13821e+07	9.29631e+06	1.12127e+07	1.15763e+07	1.05017e+07	1.06265e+07	1.08543e+07	1.11583e+07	1.0623e+07	9.66794e+06
				195.818	343.295			351951	159170	177772	573550	171621	490343	267446	139287	170855	123644	200067	456149	462234	533343	256445	161709	328146	98567.9	449725	220752	289240	182795	1.06534e+06	193494	474607	296534	754138	156023	198062	183517	152188	332291	2.38443e+06	293855	655026	270065	179332	112594	176203	321685	708804	327628
				252.32	309.217			533445	1.2092e+06	431567	510597	468691	511332	1.19876e+06	489228	520947	922292	473381	558269	508895	523363	475115	477822	505042	516247	533471	578261	511924	574004	501953	558504	565301	510335	502218	535480	486425	600737	448725	529188	482980	366114	429793	503752	441794	517972	507874	560076	430795	486057
				206.185	436.354			320577	839164	825275	803660	621557	654171	825360	909286	1.43633e+06	1.00704e+06	664553	1.81667e+06	342692	373288	512034	1.25608e+06	503080	1.15308e+06	1.20412e+06	900501	579820	738734	443306	1.3123e+06	571628	1.03194e+06	1.11376e+06	1.6866e+06	435755	897749	594661	653930	835795	427396	900954	609703	618584	861107	1.00665e+06	1.26504e+06	380203	491147
				95.3551	193.043			2.07153e+06	1.44955e+06	1.00715e+06	1.27465e+06	1.27213e+06	1.51888e+06	531983	1.44483e+06	819519	1.51345e+06	1.44936e+06	2.37995e+06	1.50188e+06	940405	1.26219e+06	1.26285e+06	1.36563e+06	992216	546415	2.23809e+06	4.93771e+06	2.8727e+06	2.13644e+06	2.2955e+06	2.2899e+06	2.88942e+06	958989	1.61269e+06	1.62456e+06	1.50526e+06	4.25634e+06	1.08475e+06	1.3065e+06	1.2857e+06	441015	915460	1.23338e+06	893962	1.21128e+06	1.26424e+06	4.02605e+06	2.66227e+06
				305.941	115.062			3.44603e+06	737378	1.6352e+06	3.05742e+06	2.9361e+06	1.81771e+06	2.5299e+06	3.70299e+06	2.62977e+06	3.17794e+06	2.02206e+06	1.85984e+06	3.05038e+06	3.49906e+06	2.90643e+06	4.01693e+06	2.53825e+06	1.42787e+06	1.66482e+06	1.36578e+06	2.59007e+06	1.86131e+06	1.88812e+06	2.01563e+06	2.68962e+06	3.06852e+06	2.67644e+06	2.56277e+06	2.19788e+06	2.26752e+06	2.75814e+06	2.91784e+06	2.47527e+06	1.56144e+06	2.55416e+06	1.6129e+06	2.14002e+06	1.87024e+06	2.11484e+06	1.98022e+06	2.27358e+06	2.51341e+06
				264.043	527.283			315914	426873	512828	282873	208743	433643	707403	720302	602386	280310	325004	400893	716880	708164	281844	190744	304987	431050	544770	244030	305267	202182	334416	349261	245161	365577	1.07684e+06	735315	305146	504877	435764	521765	528567	122877	437777	334162	450566	278557	473416	319268	764304	653035
				152.444	242.284			0	0	0	24307.5	23865.5	0	26758.5	30672.1	0	0	16522.9	0	0	42756.1	0	0	18775.6	0	29645.9	31707	0	0	0	12883.9	0	24148.6	0	0	0	23501.6	25082.1	14379.6	0	0	42578.5	0	0	16858.6	0	0	0	0
				90.124	501.393			0	2.70841e+06	1.63328e+06	2.99711e+06	908863	1.34341e+06	1.7952e+06	2.33661e+06	1.2889e+06	3.29036e+06	1.95289e+06	999146	1.272e+06	1.32569e+06	343275	323110	1.69294e+06	2.35465e+06	2.1136e+06	610407	1.55818e+06	395544	1.46673e+06	1.69036e+06	1.20784e+06	1.79606e+06	2.13759e+06	1.09239e+06	505368	2.48491e+06	732417	952809	126515	1.81887e+06	108211	3.23695e+06	2.43071e+06	388200	4.9909e+06	3.04924e+06	1.03655e+06	2.7717e+06
				66.2599	245.059			2.40994e+06	1.43651e+07	8.0846e+06	3.25764e+06	4.78939e+06	3.75891e+06	4.95098e+06	1.46394e+06	3.21333e+06	2.45381e+06	9.36735e+06	3.54598e+06	5.80228e+06	4.31634e+06	2.02579e+06	5.57665e+06	3.05705e+06	7.6257e+06	6.22644e+06	7.25483e+06	3.11855e+06	3.31661e+06	2.36528e+06	3.40113e+06	3.68773e+06	2.97025e+06	5.67826e+06	4.98257e+06	4.11004e+06	4.81176e+06	1.87307e+06	6.35548e+06	3.64673e+06	8.93981e+06	4.83204e+06	6.1668e+06	2.98948e+06	6.04943e+06	1.06177e+06	4.53234e+06	1.7997e+06	4.37248e+06
				105.525	421.33			218535	1.17222e+06	1.15028e+06	1.24033e+06	894294	1.35628e+06	1.11535e+06	1.72505e+06	689147	1.07025e+06	1.29544e+06	605076	735253	708911	766174	407959	1.02134e+06	2.26526e+06	1.41669e+06	457115	1.18911e+06	340925	1.23262e+06	987173	1.21737e+06	1.32961e+06	1.40522e+06	907827	416735	1.45167e+06	647332	869038	379039	795656	193798	760279	2.67387e+06	395860	2.53354e+06	2.22525e+06	802363	2.10447e+06
				108.116	501.393			880306	3.52081e+06	3.96723e+06	3.2979e+06	1.57694e+06	2.07469e+06	2.16139e+06	4.1613e+06	1.95399e+06	2.02963e+06	2.39532e+06	2.05183e+06	1.69801e+06	2.33506e+06	1.43888e+06	1.1477e+06	2.92721e+06	3.2495e+06	3.72565e+06	1.92386e+06	1.94727e+06	1.27778e+06	2.61746e+06	2.40769e+06	4.06091e+06	3.82272e+06	4.13735e+06	2.48646e+06	738379	2.19858e+06	4.12217e+06	2.83606e+06	1.44998e+06	2.41046e+06	1.03517e+06	2.63195e+06	9.09449e+06	1.53291e+06	5.27234e+06	4.40938e+06	2.98527e+06	4.44022e+06
				375.425	160.133			1.89449e+06	2.96151e+06	3.38591e+06	1.89586e+06	2.33592e+06	1.88399e+06	3.11222e+06	1.56237e+06	1.68885e+06	1.25935e+06	1.25464e+06	1.92236e+06	1.21536e+06	680501	1.99578e+06	1.71732e+06	667157	695815	1.22898e+06	1.54611e+06	2.20708e+06	2.59415e+06	1.4433e+06	1.65144e+06	993539	1.03485e+06	2.63173e+06	1.70361e+06	1.28969e+06	1.48766e+06	1.35311e+06	1.30429e+06	4.26878e+06	1.0788e+06	1.57733e+06	1.22619e+06	215394	1.32031e+06	2.16871e+06	657372	1.8417e+06	3.76671e+06
				231.566	373.138			490489	620599	103492	866349	812937	581539	837331	549979	705488	729790	788878	777603	828834	792083	660440	217836	679986	803409	563173	873707	728311	669239	803283	478617	483755	411000	1.1447e+06	1.04147e+06	598866	656279	866986	793483	554444	830215	962731	309500	493782	592666	645312	851850	616606	921789
				388.598	117.066			3.38595e+07	7.02568e+07	4.57087e+07	1.42757e+07	2.50317e+07	1.76147e+07	3.19247e+07	1.50425e+07	2.7195e+07	2.30638e+07	4.84499e+07	2.34718e+07	3.64026e+07	4.15868e+07	1.49254e+07	5.54083e+07	1.5621e+07	5.07854e+07	5.52076e+07	2.78159e+07	2.54542e+07	4.22987e+07	2.99548e+07	3.6079e+07	2.76064e+07	2.4267e+07	2.65949e+07	2.85601e+07	3.51158e+07	4.84744e+07	1.46738e+07	5.33372e+07	3.75001e+07	2.7147e+07	8.08656e+07	1.01525e+08	3.21922e+07	8.02644e+07	1.37194e+07	3.51221e+07	3.5298e+07	2.6409e+07
				280.598	500.179			406824	811711	102901	760194	213834	404332	379376	475754	548257	413414	792337	198501	531411	572252	592640	168897	390312	509616	734708	204648	677574	423686	591597	548308	60133.8	232655	725024	842532	390339	724992	113711	589633	449024	0	1.07526e+06	274285	587577	580269	452759	610180	971774	592540
				34.5657	109.101			1.01954e+07	1.36735e+07	8.39818e+06	8.4207e+06	1.2138e+07	1.05688e+07	1.28398e+07	8.93877e+06	3.87007e+06	4.56567e+06	9.75979e+06	1.59494e+07	1.50388e+07	4.20334e+06	1.51468e+07	7.86405e+06	1.74059e+07	9.1407e+06	9.89679e+06	1.10732e+07	9.54968e+06	1.2509e+07	1.55461e+07	1.68232e+07	8.79207e+06	1.25193e+07	1.28018e+07	8.58441e+06	1.15187e+07	1.41372e+07	1.96123e+07	1.28699e+07	1.39659e+07	1.11028e+07	1.30416e+07	1.13233e+07	9.65492e+06	9.13731e+06	1.0577e+07	1.4245e+07	1.31345e+07	8.36964e+06
				171.706	130.159			2.63463e+06	1.58952e+07	6.37458e+06	1.75417e+07	2.66334e+06	4.15426e+06	3.83622e+06	2.3985e+06	2.92422e+06	3.89525e+06	2.03474e+06	2.76847e+07	2.63971e+07	2.62005e+07	3.61869e+06	3.65677e+06	3.50525e+06	2.6821e+07	2.61131e+06	3.65997e+06	8.5841e+06	7.64875e+06	2.229e+07	6.23011e+06	3.80823e+07	2.11621e+06	3.6837e+06	1.84163e+06	3.32643e+07	3.13981e+07	1.6245e+06	3.64854e+06	3.39796e+07	3.08585e+07	3.08567e+07	1.8412e+07	3.29589e+06	1.00785e+06	1.71103e+06	5.92408e+06	3.88633e+06	2.25526e+06
				273.49	302.196			245952	347465	196893	528561	362835	832773	453099	441399	435568	363631	274425	153615	343609	341366	448378	440721	517274	580778	292295	360103	300672	462198	363210	436818	326099	592202	297525	361592	350710	697865	266809	384117	375915	201009	281874	638993	363650	403410	394348	859303	859071	383619
				45.8812	581.239			3.84489e+06	7.43233e+06	1.6576e+06	6.25474e+06	4.55982e+06	4.76312e+06	5.00374e+06	5.62058e+06	3.88778e+06	3.94496e+06	5.34556e+06	4.84921e+06	5.88795e+06	4.64666e+06	4.15759e+06	2.62302e+06	5.55645e+06	2.92295e+06	5.32542e+06	4.10451e+06	7.84643e+06	6.31008e+06	5.50263e+06	6.02464e+06	4.98854e+06	5.99837e+06	6.02436e+06	8.28852e+06	4.90442e+06	5.15971e+06	5.86385e+06	6.59736e+06	4.82162e+06	5.17587e+06	7.54963e+06	3.30532e+06	6.90136e+06	5.90072e+06	7.30283e+06	7.93467e+06	7.46328e+06	7.02268e+06
				266.446	505.301			312947	383880	510696	192889	367427	227973	353792	310642	334981	231342	184556	238495	359177	452538	247557	267168	167359	290307	287155	266007	348935	352712	346328	408094	222849	326399	468868	362286	306278	920790	488322	342888	522727	299887	413484	299106	238827	318554	530746	294452	358723	370938
				127.823	334.212			373032	859947	1.6655e+06	318800	571185	338164	240970	357358	452545	288930	288391	304249	403199	636827	329698	82479.6	254929	398351	343096	360818	325267	363960	410495	195520	242956	286730	325186	239003	298460	394763	310010	434344	1.28206e+06	657501	1.03463e+06	1.17861e+06	2.19314e+06	425574	1.44436e+06	199182	371567	392426
				198.13	203.081			1.71436e+06	1.50217e+06	2.58851e+06	1.90153e+06	1.59855e+06	1.45591e+06	1.48588e+06	1.83219e+06	1.1019e+06	1.983e+06	1.46445e+06	3.33299e+06	1.67868e+06	1.63961e+06	1.6621e+06	1.8499e+06	1.30576e+06	1.09797e+06	1.64541e+06	1.81954e+06	1.54722e+06	2.04142e+06	1.42532e+06	1.55565e+06	2.15173e+06	1.56824e+06	3.61348e+06	2.11319e+06	1.59949e+06	1.58712e+06	1.81225e+06	2.11628e+06	1.87459e+06	1.07279e+06	2.01156e+06	934170	1.31489e+06	1.58834e+06	1.14223e+06	1.45308e+06	1.88202e+06	1.20045e+06
				338.606	749.419			162748	64868.2	41611.7	146270	157728	93844	142312	160045	194288	106916	89707.7	174091	145548	254778	55792.2	150734	119601	155674	138018	162776	149699	82270.4	158115	279952	112305	229478	167129	145994	227277	205558	176682	194958	108890	70186.9	24701.1	70083.1	56123	148906	161553	160658	195087	218608
				104.218	561.487			57170.5	1.01425e+06	264264	368136	85174.3	199714	241980	55996.9	124246	283550	563740	121835	230151	324431	137624	165440	351721	413355	563561	435905	230329	77589.5	328432	69793.1	166611	341046	584957	375756	80058.2	608979	272151	376086	0	216383	34106.8	0	614447	281475	355965	417403	218040	334247
				245.284	475.291			463313	398356	665620	394666	202803	534873	425840	469684	665306	460338	603510	498499	632310	800639	486888	465103	428540	891978	639022	542745	667166	468157	575812	711388	413636	487809	540994	453974	740251	529371	526402	581910	482683	364504	299991	214377	842752	746814	505668	447877	811083	668447
				448.789	91.0507			5.3725e+06	2.87249e+07	4.85965e+06	1.72844e+07	3.8953e+06	4.64378e+06	1.9034e+07	1.06749e+07	2.31113e+07	1.75858e+07	5.52218e+06	2.80929e+06	6.447e+06	1.96792e+07	3.68569e+06	1.92397e+07	4.30768e+06	1.88011e+07	2.73291e+07	1.37043e+07	3.84508e+06	2.23112e+07	4.9218e+06	1.06602e+07	1.56631e+07	1.32249e+07	4.12396e+06	3.43473e+06	1.67517e+07	2.43626e+07	2.39829e+06	2.33633e+07	4.18921e+06	1.09797e+06	4.57768e+06	2.0331e+07	1.62345e+07	2.57891e+07	2.97084e+06	3.84788e+06	5.35194e+06	5.37781e+06
				25.4383	475.297			372470	610947	476940	479940	456557	445889	1.11192e+06	597047	543379	499779	522034	681953	547679	790888	409092	481391	655831	472373	523183	608073	653339	450917	1.02746e+06	591889	673964	766748	464464	468641	692525	697114	533031	494532	634051	464764	496251	458107	359792	458996	324481	624281	338078	576159
				460.155	574.294			1.08256e+06	2.04521e+06	1.99293e+06	206417	1.801e+06	736295	1.45658e+06	499836	1.71822e+06	1.33913e+06	1.39684e+06	1.05114e+06	997710	2.10256e+06	580653	1.19306e+06	1.00879e+06	2.26528e+06	1.67663e+06	1.04407e+06	1.44308e+06	1.51115e+06	1.87455e+06	2.07997e+06	902499	1.3777e+06	1.33516e+06	1.06603e+06	1.06066e+06	1.37772e+06	709217	1.19506e+06	1.3504e+06	50736.9	120524	273454	966140	141477	440335	1.46757e+06	1.19793e+06	2.00799e+06
				310.68	171.076			1.1406e+07	1.55971e+06	2.66132e+06	1.58766e+06	1.39578e+06	4.32123e+06	1.50836e+06	2.1998e+06	5.0209e+06	1.66148e+06	6.14761e+06	1.58497e+06	1.14348e+06	1.87653e+06	1.79019e+06	4.08592e+06	1.51112e+06	3.52684e+06	1.53678e+06	1.51816e+06	4.92204e+06	1.37832e+06	1.30309e+06	1.6476e+06	2.9135e+06	1.66896e+06	5.00487e+06	4.77484e+06	7.00172e+06	7.25719e+06	810584	1.46209e+06	1.53021e+06	1.54601e+06	1.48006e+06	3.18701e+06	4.45989e+06	5.79948e+06	2.11099e+06	3.6098e+06	2.37316e+06	2.19581e+06
				104.55	549.451			97191.8	2.01321e+06	1.08152e+06	1.30306e+06	782252	932545	698196	1.07074e+06	899698	1.02696e+06	1.38973e+06	346538	796211	1.02754e+06	627227	514646	1.02913e+06	952506	1.46956e+06	650795	958187	505276	1.27211e+06	712309	650728	1.17631e+06	1.80909e+06	1.18706e+06	540008	1.2464e+06	807773	984244	339151	828169	339692	897899	4.42753e+06	574030	1.87787e+06	1.31342e+06	1.04696e+06	1.97878e+06
				95.584	228.268			0	0	0	0	0	0	0	0	0	0	0	0	0	0	0	50291.1	0	0	0	0	0	50411.7	0	0	0	67731.4	0	0	0	0	0	0	0	0	0	0	0	0	0	0	0	0
				382.385	130.098			2.42048e+08	1.23312e+08	4.20357e+07	8.90923e+07	1.1644e+08	1.97746e+08	1.04858e+08	2.73643e+08	2.14984e+08	9.15567e+07	5.43964e+07	6.40659e+07	1.18502e+08	1.07749e+08	1.28688e+08	2.0743e+08	1.04808e+08	5.78384e+07	3.20533e+07	1.85188e+08	2.06314e+08	7.9905e+07	8.02452e+07	2.15792e+08	7.91646e+07	2.35755e+08	1.11657e+08	2.11984e+08	8.77974e+07	7.12813e+07	1.55786e+08	2.07479e+08	1.87683e+08	1.51138e+08	8.01e+07	6.63706e+07	3.72289e+07	1.40073e+08	1.80902e+08	7.94048e+07	1.90603e+08	1.92389e+08
				67.611	581.239			8.42475e+06	1.0537e+07	2.74674e+06	1.19366e+07	1.06757e+07	7.88566e+06	1.06062e+07	7.38193e+06	1.00959e+07	1.20728e+07	1.08242e+07	1.12082e+07	1.05286e+07	9.54354e+06	8.60418e+06	3.26044e+06	9.85512e+06	8.18808e+06	2.04191e+07	1.11554e+07	1.10881e+07	9.64486e+06	1.16566e+07	8.33362e+06	7.80587e+06	7.61092e+06	1.34883e+07	1.15783e+07	8.63742e+06	1.68697e+07	9.54515e+06	1.1304e+07	9.32631e+06	7.83946e+06	1.18325e+07	6.57634e+06	7.62011e+06	1.20046e+07	1.6224e+07	1.38815e+07	1.3404e+07	1.49563e+07
				264.12	245.099			1.57362e+06	622010	243690	967985	1.1447e+06	1.31203e+06	1.60851e+06	1.22594e+06	1.29289e+06	725837	1.09444e+06	1.37398e+06	565027	541857	1.62162e+06	1.60046e+06	1.1568e+06	1.39783e+06	1.66224e+06	1.42871e+06	2.00599e+06	1.91417e+06	215855	1.19382e+06	920658	819214	823396	933033	903411	401972	896931	1.43688e+06	414750	17594.6	238208	441819	488727	1.72339e+06	331066	1.34967e+06	210439	1.62564e+06
				211.826	283.107			369960	694452	347829	693205	447092	176116	400837	294661	462014	451972	601672	292224	746441	458692	334567	462824	374597	330225	609331	706385	594000	608679	621457	385748	370673	470028	620571	603951	552469	484841	577258	831704	475668	763418	533993	610159	698435	523071	515704	1.41125e+06	1.15345e+06	918263
				50.4944	212.164			4.06636e+06	4.53131e+06	4.38579e+06	3.66371e+06	3.17443e+06	3.42503e+06	3.26097e+06	2.89037e+06	2.86802e+06	2.96477e+06	4.19572e+06	3.33513e+06	5.59933e+06	2.59565e+06	3.92693e+06	5.49115e+06	4.44795e+06	3.51812e+06	3.63007e+06	3.34103e+06	3.00638e+06	3.0914e+06	2.80757e+06	3.56326e+06	3.31069e+06	3.49212e+06	3.4213e+06	3.48037e+06	3.07229e+06	3.03052e+06	3.44485e+06	4.13641e+06	5.08578e+06	4.10689e+06	3.27506e+06	3.97252e+06	6.40105e+06	2.10144e+06	3.32474e+06	4.02443e+06	2.90076e+06	3.2771e+06
				200.522	594.375			64429.6	185049	485244	106647	26748.1	191932	68815.7	439865	98457.2	145734	271310	168525	0	178896	97747.6	141389	63005.2	234502	56723.6	40949.3	98815.9	57469.6	116318	70450.4	95775.1	97740.3	83270.3	251682	107727	263618	43599.6	197267	433158	317683	200625	216512	522506	153361	288535	192430	91174.2	160951
				242.005	281.159			477975	80362	60328.5	242874	357590	591326	492103	353168	464545	303376	458803	545055	340847	255420	521378	607363	378928	491943	599306	590077	755057	864519	104599	356126	426348	184670	365465	355717	380802	279293	317082	747869	136976	0	98014.3	28623.1	77538.3	707917	78253.3	388100	640127	519257
				192.403	238.107			382117	609264	380746	507401	256053	1.23493e+06	202259	617925	920610	633980	333623	346050	243524	537660	289337	207675	264808	287953	275186	193345	309222	239388	452205	394099	351625	457528	398353	288662	314585	493470	293806	370527	499509	166607	347061	320684	254672	349616	483658	305116	537374	209927
				96.4465	225.015			2.35171e+06	59579.5	1.48131e+06	596391	938007	547341	862058	438412	517086	549669	2.31684e+06	2.71852e+06	532203	568989	1.54941e+06	1.1485e+06	2.36571e+06	694346	1.80388e+06	1.8776e+06	1.62929e+06	3.24179e+06	1.48797e+06	2.18979e+06	1.56501e+06	2.712e+06	1.55555e+06	3.16718e+06	1.96409e+06	501572	1.5339e+06	1.86566e+06	1.01037e+06	364807	344945	881182	456554	1.86623e+06	302961	3.26038e+06	3.27029e+06	1.34974e+06
				66.3722	365.198			19299.9	692287	1.1033e+06	38938.9	95146.5	732400	70566.9	383973	157452	112186	66487.7	19884.1	109761	454291	0	63217	53080.7	173014	66668.7	58808.1	64286.4	95657.3	240178	73451.8	43060.2	156925	235515	118979	122763	65165.1	170289	90758.6	1.10009e+06	677452	950394	807524	1.87263e+06	40215.1	1.59078e+06	71726.1	21063.1	78544.7
				423.406	214.112			5.20914e+06	9.98553e+06	1.30712e+07	1.96546e+06	3.80374e+06	2.55727e+06	3.88988e+06	2.13008e+06	1.76791e+06	3.05521e+06	3.63479e+06	7.81158e+06	3.67754e+06	2.8851e+06	6.41398e+06	4.10207e+06	2.98446e+06	1.01899e+07	3.38933e+06	3.27297e+06	2.96607e+06	3.521e+06	5.4651e+06	2.15773e+06	3.68249e+06	2.29293e+06	4.70174e+06	3.91011e+06	2.08011e+06	1.57695e+06	1.75862e+06	2.80773e+06	6.64762e+06	3.07342e+06	3.19231e+06	2.46865e+06	1.40194e+06	3.6575e+06	4.53895e+06	5.80326e+06	1.26333e+07	6.57464e+06
				316.608	535.139			420793	876481	58308.1	835080	928232	509843	1.36048e+06	329752	645724	514721	765775	1.28637e+06	664649	584213	538858	241267	674452	585706	698872	641062	562231	588330	911300	349584	551173	715367	786449	1.00394e+06	554068	455429	554782	727756	486603	479084	718518	242205	302223	862368	675515	677551	605178	927850
				26.5561	463.287			555407	595629	573260	555143	422996	1.68636e+06	985215	568585	556839	1.21905e+06	561858	905726	475482	752616	542499	373071	861307	927063	427865	616909	450733	596618	949962	834629	687139	1.00494e+06	610468	615900	899821	1.00857e+06	673139	356730	925934	611963	653991	398257	443443	893667	544870	735652	323087	444649
				309.13	302.196			949887	867597	715071	359423	1.42193e+06	2.39931e+06	649015	1.27558e+06	1.01263e+06	774038	642642	400685	1.06018e+06	663056	1.65234e+06	1.15463e+06	795633	1.35232e+06	992329	1.12895e+06	767755	893282	1.31589e+06	846959	980473	1.13641e+06	897710	708518	749065	1.44909e+06	788830	757976	734109	517651	126995	818020	1.36342e+06	1.6074e+06	770670	2.12085e+06	470130	1.1211e+06
				146.224	581.239			652032	845921	154058	910990	593297	748809	717893	753656	699162	472245	5.6212e+06	5.54102e+06	871879	601489	684366	344305	646790	525571	901710	496028	1.48997e+06	1.11597e+06	909249	1.55693e+06	536712	432040	815788	964136	614630	914638	894919	1.10434e+06	458933	620045	1.75723e+06	551058	842073	1.06171e+06	1.43943e+06	1.29302e+06	2.38209e+06	1.4844e+06
				138.284	464.282			1.94936e+07	5.3612e+06	4.40234e+06	9.41779e+06	1.15057e+07	9.0017e+06	6.65819e+06	6.1303e+06	3.11317e+06	7.39879e+06	7.30692e+06	8.72029e+06	2.40823e+07	1.00935e+07	1.19453e+07	7.44362e+06	4.04757e+06	2.31724e+07	6.49107e+06	1.19765e+07	1.15272e+07	4.97246e+06	5.62167e+06	6.09851e+06	9.75525e+06	6.20735e+06	1.4727e+07	3.12532e+07	7.50856e+06	1.48342e+07	1.72885e+07	7.47548e+06	2.21432e+07	3.4014e+06	1.80453e+07	1.44578e+07	3.78976e+07	1.98859e+07	1.69248e+07	6.00884e+07	1.33363e+07	2.52154e+07
				255.198	414.3			631882	1.29937e+06	841807	282759	617628	354545	756529	1.45364e+06	670432	573917	772979	954926	495578	2.76255e+06	761644	201144	534150	394722	1.47195e+06	686476	974404	1.0179e+06	1.61969e+06	926708	558652	744319	479898	1.08145e+06	768971	1.52914e+06	530438	381108	903229	746661	1.0672e+06	712728	304203	1.0099e+06	748420	1.81711e+06	524052	1.46315e+06
				324.642	263.073			5.51638e+06	3.85789e+07	9.90932e+06	3.03541e+06	6.34541e+06	5.39683e+06	3.95175e+06	4.32175e+06	5.38218e+06	3.83656e+06	1.02736e+07	3.78771e+06	7.53867e+06	3.40929e+06	2.55615e+06	4.60524e+06	2.39586e+06	1.30906e+07	1.02955e+07	8.38962e+06	7.55029e+06	1.02041e+07	7.32191e+06	4.77753e+06	1.15087e+07	5.23502e+06	8.71439e+06	4.52397e+06	9.03231e+06	5.87891e+06	3.52648e+06	5.68976e+06	9.09825e+06	7.93282e+06	3.77163e+06	1.2486e+07	2.99466e+07	2.26713e+07	6.31908e+06	1.14415e+07	2.25226e+07	7.8444e+06
				221.981	570.262			545571	229904	425793	399756	841573	587696	513143	353068	496399	678902	284104	689786	469074	537955	148784	210755	781258	666061	492026	360855	613201	618190	524753	364456	459799	758518	78669.2	638760	698515	610700	780905	703760	767778	637846	553216	633277	488576	430325	452840	429808	826438	653887
				60.6823	388.253			975907	1.17004e+07	1.65651e+07	104050	50525.7	618673	79382.9	59529.1	319331	76751.5	37951.9	98393	176245	157234	20836.9	485180	254715	273510	86949.1	37042.2	222925	264490	371668	269068	93633	173693	0	85096.5	482508	294852	48279.3	348369	1.78264e+07	9.90728e+06	1.52302e+07	1.41302e+07	3.1911e+07	58674.4	1.7638e+07	291071	109378	318032
				276.837	533.271			257762	156223	260672	14901.4	326444	367143	300481	454967	162437	167792	465766	245167	140458	561266	105788	118861	336600	716835	206787	151809	258469	138130	306423	314240	230660	482074	245715	217018	480277	327307	193422	139857	813747	128364	257047	282581	122650	245575	269833	197873	187988	320661
				599.067	233.201			679119	810141	867185	627496	789682	823381	715775	736257	715974	696756	768059	773690	982296	818114	914708	697029	913077	799596	746110	1.10184e+06	760897	706297	732209	701221	720372	761452	1.33757e+06	797695	814056	697283	1.29286e+06	866036	774521	854136	960730	801919	701695	814905	729850	788682	1.01876e+06	806917
				247.145	284.185			301933	622459	382922	320280	762524	1.67312e+06	667168	779783	875795	487602	408253	614996	645941	619638	711130	552710	1.34797e+06	1.00235e+06	672383	746201	862069	723253	959750	1.23376e+06	723023	843055	1.05163e+06	697100	668589	1.56222e+06	580845	895560	664201	529163	285133	1.38031e+06	1.49815e+06	1.2024e+06	1.19144e+06	3.45346e+06	1.31938e+06	905755
				175.296	503.409			161750	2.03694e+06	1.28157e+06	726004	823150	737265	1.31964e+06	1.19416e+06	668521	1.05093e+06	1.94526e+06	837277	398895	518388	512227	724905	1.60666e+06	1.58538e+06	1.31102e+06	1.1995e+06	1.63261e+06	726626	1.4688e+06	1.04081e+06	1.06868e+06	4.06322e+06	1.48089e+06	1.14054e+06	738278	1.13755e+06	1.57205e+06	1.00341e+06	417394	831169	331556	1.18227e+06	5.67074e+06	537417	1.39606e+06	2.19941e+06	1.18576e+06	1.68684e+06
				198.314	448.341			1.66186e+06	4.72964e+06	2.70314e+06	5.14176e+06	1.33393e+06	2.05616e+06	1.70484e+06	1.51307e+06	1.54199e+06	131221	2.85656e+06	999507	1.91108e+06	168355	1.4106e+06	145519	1.07413e+06	463204	1.95729e+06	1.81241e+06	297876	1.81172e+06	129474	1.08266e+06	251167	1.5762e+06	2.6454e+06	1.21738e+06	1.99491e+06	1.80261e+06	1.3175e+06	2.42953e+06	1.86347e+06	1.38074e+06	2.55724e+06	2.33771e+06	794652	2.1003e+06	258391	922641	2.81234e+06	2.95968e+06
				562.582	161.128			1.38651e+07	2.77676e+07	3.37281e+07	8.68588e+06	1.72352e+07	1.11924e+07	1.14821e+07	8.94558e+06	9.53747e+06	8.64309e+06	5.21913e+07	1.57518e+07	1.05845e+07	1.5056e+07	1.2486e+07	8.76488e+06	8.20751e+06	1.06129e+07	1.30778e+07	8.90239e+06	1.38077e+07	4.00858e+07	1.01474e+07	1.09846e+07	8.8955e+06	1.28796e+07	9.09672e+06	8.20469e+06	8.65011e+06	1.19488e+07	6.72185e+06	4.25533e+07	1.46427e+07	8.18084e+06	1.21795e+07	4.44963e+07	1.12932e+07	2.79098e+07	8.2536e+06	3.45984e+07	1.59315e+07	1.42622e+07
				81.3414	563.427			123908	2.70124e+06	1.00496e+06	922740	506822	1.07631e+06	1.05693e+06	2.89921e+06	1.10482e+06	879041	1.39288e+06	181782	756648	1.14748e+06	522100	379766	942342	1.41312e+06	1.89258e+06	562295	1.35436e+06	719118	742928	567325	538019	1.45689e+06	1.13642e+06	525711	655538	1.83329e+06	379846	703715	244124	1.12277e+06	307262	1.12549e+06	1.93845e+06	572315	1.90032e+06	1.58255e+06	798378	1.24837e+06
				235.076	308.185			393448	478122	2.08362e+06	371490	506716	645020	473015	1.1244e+06	503384	544862	658936	435767	787764	436062	449868	562243	365377	473100	423203	513629	589933	483510	578954	814978	549019	582134	577681	496029	721752	2.33472e+06	489838	477457	622445	398612	1.44831e+06	367669	500304	742594	301126	1.33437e+06	606321	628788
				226.802	543.294			390033	840848	1.31091e+06	97371.4	817553	557956	181257	204883	276263	341150	480685	521250	347334	427027	430685	482783	318700	169395	546732	418629	268093	193184	368965	346333	403863	260745	690650	551449	383698	484960	505270	326643	880370	393481	460938	599303	1.92146e+06	453518	1.20274e+06	635365	265626	260204
				230.197	414.3			5.25338e+06	1.9433e+06	2.41635e+06	961214	3.97788e+06	2.0155e+06	1.55045e+06	995802	1.12358e+06	648461	2.15526e+06	1.11443e+06	2.92772e+06	694709	2.04832e+06	1.70133e+06	1.9641e+06	4.50852e+06	4.02014e+06	1.61839e+06	2.76896e+06	4.16186e+06	2.22605e+06	1.72531e+06	2.46809e+06	1.45898e+06	4.27371e+06	6.91919e+06	2.45592e+06	9.81949e+06	1.0292e+07	3.97774e+06	3.71331e+06	1.1904e+06	4.52488e+06	2.09694e+06	5.91514e+06	5.6844e+06	2.99045e+06	8.77196e+06	1.33611e+06	3.37857e+06
				247.085	146.027			5.15099e+07	5.95515e+07	3.68964e+07	6.53176e+07	6.2435e+07	7.62216e+07	7.09197e+07	6.96654e+07	8.02372e+07	6.65036e+07	5.21857e+07	8.21352e+07	7.58756e+07	7.90811e+07	7.31999e+07	5.14435e+07	7.48831e+07	5.35852e+07	5.44903e+07	3.83791e+07	6.00051e+07	6.34398e+07	8.03855e+07	7.2281e+07	5.60232e+07	4.03564e+07	7.2893e+07	7.52563e+07	6.16785e+07	6.46432e+07	3.29118e+07	5.86123e+07	6.75267e+07	1.45596e+07	6.44196e+07	5.79482e+07	5.91897e+07	7.41832e+07	7.27788e+07	7.02865e+07	7.29896e+07	7.07149e+07
				160.503	820.584			3.31954e+06	5.43784e+06	5.86554e+06	1.37134e+06	3.89014e+06	3.80066e+06	3.88501e+06	2.16573e+06	2.79666e+06	3.16622e+06	3.91749e+06	4.78948e+06	1.90849e+06	1.43567e+06	1.82208e+06	3.83128e+06	1.85333e+06	3.63111e+06	2.6069e+06	3.40776e+06	4.48199e+06	6.62801e+06	3.90437e+06	4.35487e+06	1.53608e+06	1.69263e+06	4.28137e+06	4.99073e+06	2.7901e+06	4.48437e+06	5.90019e+06	2.54431e+06	3.00524e+06	2.02609e+06	3.50345e+06	3.44309e+06	2.93133e+06	3.92242e+06	3.0953e+06	3.27044e+06	3.4829e+06	1.31324e+06
				229.018	400.253			829060	0	12760.3	221025	591958	709282	714148	671456	842406	461911	797592	710091	626756	469154	975188	804107	558562	854296	800981	926669	1.09821e+06	1.0991e+06	210273	561750	698265	253619	622076	468990	605523	434919	547854	1.37441e+06	0	0	0	0	0	1.18505e+06	0	629575	1.0015e+06	899207
				273.616	459.25			859243	728442	406151	510857	420867	152738	613971	412792	309504	403317	1.03924e+06	272586	381162	706683	227898	756282	385100	314297	240874	269278	284900	339357	182991	539168	429775	267188	390388	218084	725138	507009	455301	534307	186518	619697	1.49318e+06	852438	750295	761576	168903	186262	604203	795875
				51.5512	430.3			1.66707e+06	311074	790301	1.34612e+06	1.73952e+06	2.00572e+06	1.31564e+06	919190	1.97206e+06	1.28956e+06	1.91449e+06	2.38496e+06	1.56514e+06	2.14492e+06	2.46279e+06	2.12992e+06	1.96978e+06	2.05997e+06	2.50734e+06	2.48197e+06	2.68658e+06	2.72203e+06	1.19158e+06	1.52301e+06	1.51493e+06	1.28388e+06	1.23858e+06	1.03234e+06	1.5459e+06	1.10431e+06	1.60414e+06	2.18095e+06	1.16501e+06	825040	194597	251196	565644	2.77641e+06	1.13563e+06	1.80205e+06	2.29539e+06	2.31422e+06
				310.784	403.112			255812	2.52546e+06	410086	1.74043e+06	80120.5	300723	0	98289.2	480697	1.02837e+06	629916	64257.9	1.04369e+06	179165	453982	315529	0	1.31695e+06	478836	451862	44537.2	449042	236579	138016	0	218642	40079.1	100562	99886.6	1.76312e+06	0	528925	40549.6	328802	135462	528162	103220	919603	134124	371360	181246	164573
				197.355	229.141			198042	771821	539326	1.00759e+06	727519	639683	990670	745523	547566	643729	503058	779064	558055	554873	676374	636633	534948	655678	710804	809102	800894	751501	516884	635627	865696	861360	723480	739288	759817	627604	792801	494384	689280	837997	550717	442398	589268	710552	459266	825914	718047	832057
				86.0403	391.356			19831.7	1.59525e+06	787479	958956	473846	794559	727271	899680	866664	1.01087e+06	1.32427e+06	291170	932422	659647	426377	496920	1.05202e+06	1.29985e+06	1.23529e+06	542765	898940	514419	857073	363748	530749	1.20632e+06	1.26401e+06	1.05642e+06	369047	1.9395e+06	664495	562663	224857	736932	209169	795661	3.68443e+06	566919	1.36818e+06	1.56851e+06	596057	1.4028e+06
				225.625	462.202			3.99642e+06	4.81504e+06	69050	5.46528e+06	5.42723e+06	3.45575e+06	5.19666e+06	3.44338e+06	5.32994e+06	4.98059e+06	4.42949e+06	5.40028e+06	5.02097e+06	5.42534e+06	3.49389e+06	1.53037e+06	4.50535e+06	4.51534e+06	4.69225e+06	3.79863e+06	5.811e+06	3.82502e+06	5.50923e+06	3.33007e+06	3.81227e+06	2.55478e+06	6.69817e+06	5.43922e+06	4.49398e+06	3.84182e+06	4.49999e+06	6.61406e+06	3.75116e+06	3.4644e+06	4.94803e+06	2.64573e+06	2.32682e+06	6.07803e+06	4.27027e+06	5.2472e+06	5.2526e+06	6.12207e+06
				60.6076	215.048			1.17378e+08	22039.7	4.65137e+07	2.17079e+06	7.77932e+07	43132	5.62744e+07	3.10991e+06	3.44478e+07	1.71233e+07	9.14547e+07	1.53698e+08	110632	3.0689e+07	6.47164e+07	9.25661e+07	6.17726e+07	2.2287e+07	1.12881e+08	1.19485e+08	9.18542e+07	1.44548e+08	8.81181e+07	1.84355e+08	1.17551e+08	8.7117e+07	4.67087e+07	1.05005e+08	9.56059e+07	54964.7	6.82507e+07	1.23331e+08	8.91207e+07	0	8.3128e+07	2.77958e+07	1.05545e+07	3.54844e+07	0	8.91686e+07	1.00574e+08	5.95841e+07
				172.956	716.52			2.7409e+06	2.29353e+06	3.52977e+06	1.69942e+06	2.40772e+06	2.85369e+06	1.96554e+06	1.65954e+06	2.35525e+06	2.40194e+06	1.37744e+06	2.05529e+06	2.72479e+06	2.47765e+06	2.08513e+06	2.17744e+06	3.23632e+06	3.17052e+06	3.84835e+06	2.57946e+06	3.02564e+06	1.81773e+06	1.44088e+06	1.97289e+06	1.82478e+06	2.54437e+06	1.75923e+06	1.40874e+06	1.70317e+06	1.63622e+06	2.14437e+06	1.93313e+06	3.84977e+06	2.62621e+06	2.65123e+06	2.58143e+06	2.6776e+06	2.18846e+06	5.08176e+06	2.56617e+06	3.12547e+06	3.65472e+06
				203.901	260.185			789169	1.27431e+06	1.16311e+06	655963	903851	900362	938765	1.43121e+06	716357	1.0685e+06	893800	643040	1.01371e+06	1.29692e+06	819118	1.38496e+06	719847	638632	653709	208989	761789	1.36745e+06	741695	1.26698e+06	711235	1.87443e+06	1.65054e+06	584588	541306	1.40381e+06	101356	1.51245e+06	834936	222183	1.08899e+06	1.2617e+06	1.52331e+06	565200	393946	2.12143e+06	1.01789e+06	684868
				544.32	188.139			2.50511e+06	2.64761e+06	1.80104e+06	3.24581e+06	2.60306e+06	1.29261e+06	2.82853e+06	1.64299e+06	1.6232e+06	1.73739e+06	2.44563e+06	2.33806e+06	5.1755e+06	2.34173e+06	2.61806e+06	4.48303e+06	1.63066e+06	1.56197e+06	1.9428e+06	1.55723e+06	2.19178e+06	1.55701e+06	2.16437e+06	1.7311e+06	553602	1.75207e+06	867476	2.22696e+06	464934	2.32574e+06	588396	1.70175e+06	2.35453e+06	1.04209e+06	3.648e+06	2.14957e+06	1.13433e+06	2.38063e+06	2.3378e+06	3.4051e+06	2.52614e+06	2.25589e+06
				463.588	232.14			769808	434074	474726	876767	771539	629224	880389	858147	714800	694891	854312	612604	790914	357719	1.17464e+06	990894	986942	463491	677494	412460	711276	567325	726583	545723	458157	497127	704926	542056	694370	797060	372472	785109	403325	174373	517726	537267	426656	585439	891445	758732	490194	902410
				230.055	432.31			1.42068e+06	590544	619874	301126	1.05502e+06	545409	445472	273407	306837	166832	618594	303868	891769	198840	550279	518866	564974	1.24736e+06	1.12494e+06	443444	815404	1.18939e+06	632478	498627	721239	412697	1.32064e+06	2.10178e+06	711680	3.08535e+06	2.94053e+06	1.24515e+06	1.08948e+06	360557	1.42734e+06	591679	1.85597e+06	1.43203e+06	907271	2.51346e+06	352279	959353
				60.882	239.149			1.14466e+07	4.28068e+07	5.53922e+07	7.14127e+06	8.03303e+06	1.23372e+07	8.41019e+06	4.93901e+06	7.55526e+06	5.61087e+06	6.20675e+06	3.56072e+06	4.73625e+06	2.71559e+06	4.49787e+06	5.38553e+06	6.79638e+06	2.71312e+06	8.24875e+06	5.26951e+06	7.955e+06	7.99073e+06	3.6785e+06	1.35686e+07	2.27029e+06	5.58391e+06	3.75085e+06	4.96218e+06	3.24078e+06	2.6158e+06	5.52598e+06	1.0284e+07	6.1284e+07	3.54082e+07	6.01573e+07	6.25796e+07	9.21188e+07	4.49768e+06	5.41096e+07	8.25431e+06	9.90501e+06	1.0874e+07
				32.3079	361.273			1.79957e+06	2.01072e+06	2.63897e+06	796110	2.20225e+06	1.63403e+06	1.59399e+06	915341	1.16417e+06	911617	2.58812e+06	2.41651e+06	1.9163e+06	1.53102e+06	1.77259e+06	1.87517e+06	2.2975e+06	2.61084e+06	1.94406e+06	1.86677e+06	2.51147e+06	1.55831e+06	2.16085e+06	1.67457e+06	1.87317e+06	1.70485e+06	2.84504e+06	1.78908e+06	1.6231e+06	1.86473e+06	2.64544e+06	2.47134e+06	1.763e+06	1.44851e+06	3.71726e+06	2.91614e+06	2.66905e+06	2.76366e+06	3.24016e+06	2.27732e+06	1.92713e+06	1.3822e+06
				211.896	394.233			488973	459198	521628	377696	769863	240446	726510	488107	505286	647216	261443	547625	750582	967400	341415	546601	361677	529622	273768	518188	670581	962609	777114	760761	369830	1.21555e+06	793291	854011	838830	850202	1.044e+06	612697	1.1222e+06	393875	579811	447227	1.56403e+06	257615	760290	439826	448617	628891
				307.838	133.032			2.92471e+07	1.65633e+07	1.89197e+07	1.78028e+07	2.17918e+07	1.64556e+07	2.2527e+07	1.99869e+07	2.02006e+07	2.16396e+07	2.15254e+07	1.8978e+07	2.20533e+07	2.14193e+07	2.33368e+07	2.18167e+07	2.12839e+07	1.71751e+07	2.13098e+07	1.96571e+07	1.98175e+07	1.79815e+07	1.51335e+07	2.17878e+07	1.83015e+07	2.09792e+07	2.22518e+07	2.35037e+07	1.91652e+07	2.53774e+07	1.35224e+07	2.39187e+07	1.8648e+07	1.55474e+07	1.92049e+07	2.23249e+07	1.04434e+07	2.34394e+07	2.26948e+07	1.96211e+07	1.35233e+07	2.02675e+07
				225.894	433.28			338284	886519	961346	293895	179973	280293	513453	312904	365364	221245	370727	403090	242123	445234	267472	173014	217646	359125	260645	334972	331470	366084	471819	297440	219025	324597	283495	202661	324692	255924	378558	278689	904634	505179	652422	651255	3.69688e+06	434114	1.01667e+06	278227	477083	278099
				265.271	319.165			50185.1	55048.2	486942	168262	80880.2	183766	322620	268456	47474.5	395240	308253	122471	232422	126255	191558	196895	196735	215849	82192.8	16949.2	109075	150697	363287	365563	258611	71164.7	92632.9	497812	481315	362652	77921.5	42695.6	193158	111540	350198	56288.9	264890	178349	164534	103775	217455	363179
				62.5806	533.456			0	1.18343e+06	389820	500046	142211	293417	204288	420601	431606	320426	860589	0	306468	354190	237656	389606	711168	337499	917540	292493	669852	81652.5	1.1336e+06	369763	521159	527499	627384	581750	170809	748576	337525	694624	38519.5	444553	59751.5	252444	2.09978e+06	251261	637203	816791	459079	837611
				222.039	370.367			1.00465e+06	932095	561194	534912	326087	498873	342268	269927	720759	391805	465459	564476	341707	300856	632438	254234	924173	575021	603573	388034	603449	238206	729582	468906	367536	401615	303186	391763	707913	179685	311443	751940	405594	281113	395893	345111	211408	307002	845058	238330	599077	558624
				198.252	467.372			211612	1.19061e+06	899483	621024	499867	527276	1.00127e+06	1.03441e+06	574833	847683	1.05911e+06	520528	247751	581515	490847	265106	966849	1.01209e+06	1.20448e+06	316888	1.5269e+06	426227	503870	1.21321e+06	1.24392e+06	1.98652e+06	1.79184e+06	1.37567e+06	394048	924360	502423	555688	280152	808849	64388.6	657556	817544	723063	836537	1.59595e+06	804164	930139
				252.054	301.118			848408	880986	1.37332e+06	956459	1.23385e+06	1.37652e+06	1.45977e+06	1.01997e+06	983783	897948	1.5149e+06	1.53679e+06	1.02791e+06	1.09491e+06	781628	2.06237e+06	994618	970242	1.30507e+06	1.11123e+06	1.40423e+06	1.33154e+06	1.48646e+06	965320	773499	1.61272e+06	1.26997e+06	1.18019e+06	1.17055e+06	959954	885669	1.4374e+06	1.25545e+06	2.60741e+06	1.27776e+06	2.14531e+06	1.40197e+06	1.53004e+06	1.16902e+06	2.28512e+06	1.2786e+06	1.3095e+06
				244.117	386.237			585990	0	0	193461	421768	585716	479188	421032	494240	284660	431571	560290	383436	210906	469984	523456	419268	573294	607657	641238	793279	915868	128941	358083	376237	148342	375971	342416	418591	276297	296388	801370	11461.5	0	21069.1	0	0	734594	0	429065	678683	593599
				33.3711	269.189			1.10826e+06	1.45133e+06	5.45058e+06	2.44154e+06	4.25947e+06	4.96186e+06	7.51943e+06	1.92533e+06	1.61439e+06	2.85256e+06	5.17736e+06	5.93602e+06	1.8218e+06	1.05701e+06	2.18299e+06	2.626e+06	5.66799e+06	4.65173e+06	4.09745e+06	6.55995e+06	6.36974e+06	5.32898e+06	8.02595e+06	5.87285e+06	8.59523e+06	6.20038e+06	8.16285e+06	5.95832e+06	7.92188e+06	8.64679e+06	7.01396e+06	6.31962e+06	3.40476e+06	3.14581e+06	4.55436e+06	3.31195e+06	4.99223e+06	5.60984e+06	5.22598e+06	2.80406e+06	3.06724e+06	3.28329e+06
				295.524	264.126			0	586523	104756	159294	301288	112697	0	91430.3	98668.2	0	109865	206715	151692	314810	0	0	0	177988	50509.9	312497	135783	0	198458	64105.9	186522	318026	49290	214493	302514	144783	186430	121117	66797.1	139217	60818.7	0	0	141434	213777	157345	73712.5	0
				198.165	317.189			1.54239e+06	751520	711902	716104	591299	1.63037e+06	273953	570188	616516	346331	4.14498e+06	954306	2.1008e+06	855710	1.10595e+06	1.47909e+06	2.14136e+06	907920	2.04307e+06	333410	788402	823800	934449	760076	678086	2.08833e+06	1.2332e+06	1.07053e+06	734361	781712	263255	2.70695e+06	1.80689e+06	1.31083e+06	657035	1.27583e+06	2.44035e+06	669455	405176	2.07643e+06	956020	582063
				207.316	462.266			2.76657e+06	2.51127e+06	1.47618e+06	1.3869e+06	1.27171e+06	3.21209e+06	2.07992e+06	780026	1.03324e+06	2.63817e+06	2.60199e+06	1.88646e+06	4.35308e+06	4.48816e+06	2.76505e+06	2.46218e+06	2.00444e+06	3.14501e+06	3.60072e+06	2.77197e+06	4.09585e+06	536368	4.78277e+06	2.09877e+06	709148	3.57662e+06	623276	5.79473e+06	3.15087e+06	1.23537e+06	1.83922e+06	3.09287e+06	4.40427e+06	978740	3.2289e+06	3.50342e+06	5.42178e+06	930631	1.82237e+06	9.02911e+06	1.53052e+06	2.93521e+06
				90.8755	331.092			0	38830	0	64652.1	0	559893	0	52047.8	0	0	0	0	178083	0	0	0	0	0	0	0	0	0	0	0	0	0	0	0	0	31427.2	0	0	1.73109e+08	526053	0	0	1.18719e+08	0	92911.8	2.97449e+07	2.70453e+07	1.27883e+07
				247.438	464.191			0	137684	496003	0	69101.7	11589.3	35031.3	198357	15322.9	37121.5	93545.6	9986.84	59165.2	33391.3	390856	55145.3	478465	310854	324564	173183	293440	20074.2	764614	72081.8	370885	158867	1.50188e+06	225902	214731	205526	151921	140633	38554.8	213945	46301.4	46965.5	14522.3	97352.6	454490	31676.8	116765	713261
				31.2344	305.138			1.39391e+06	1.97042e+06	288337	442947	567071	2.26557e+06	2.70351e+06	842319	1.68706e+06	1.73619e+06	1.72414e+06	3.02697e+06	1.44226e+06	1.85186e+06	1.65709e+06	1.70329e+06	1.87453e+06	1.48138e+06	1.96374e+06	1.10474e+06	1.65968e+06	3.54384e+06	3.29541e+06	3.27857e+06	753567	2.2353e+06	811196	3.52727e+06	1.21776e+07	2.47057e+06	3.95319e+06	2.73262e+06	1.8064e+06	476137	2.3756e+07	1.93952e+06	4.62583e+06	7.4456e+06	378378	908704	854313	1.3817e+06
				107.72	391.356			268135	2.15106e+06	2.17482e+06	2.24669e+06	594785	1.12934e+06	1.5913e+06	1.40848e+06	1.08305e+06	1.72974e+06	1.62345e+06	703119	806941	1.35998e+06	845827	662541	1.19802e+06	2.29252e+06	1.8668e+06	919925	1.4839e+06	573105	1.27437e+06	1.20284e+06	1.15303e+06	1.53187e+06	2.8903e+06	1.19408e+06	790711	1.39882e+06	976536	2.11132e+06	450562	909803	507482	1.27375e+06	7.53832e+06	814547	1.48583e+06	2.54737e+06	1.10901e+06	2.26514e+06
				288.448	588.374			707535	816730	660292	834785	654006	1.24104e+06	1.7818e+06	978590	1.31528e+06	1.1311e+06	803817	1.09173e+06	1.25619e+06	1.82469e+06	1.32763e+06	830018	794028	1.30196e+06	1.05658e+06	1.08591e+06	810812	1.64536e+06	728364	1.04406e+06	649589	1.17063e+06	1.03695e+06	1.60553e+06	1.05357e+06	739150	838521	2.56796e+06	513953	416749	536378	568612	1.06784e+06	2.34509e+06	883986	1.15314e+06	701559	1.23473e+06
				214.238	466.328			3.94738e+06	2.97576e+06	3.12645e+06	2.40803e+06	2.61958e+06	2.96488e+06	2.33452e+06	1.86995e+06	3.61638e+06	2.88222e+06	3.66066e+06	2.77701e+06	2.65026e+06	2.68903e+06	2.38248e+06	4.09343e+06	2.39427e+06	2.50547e+06	2.39631e+06	2.63068e+06	1.98257e+06	2.303e+06	2.93368e+06	2.18076e+06	2.27688e+06	1.65627e+06	2.89395e+06	1.91814e+06	2.77184e+06	2.4021e+06	3.05254e+06	3.01605e+06	2.93581e+06	2.15213e+06	6.07536e+06	4.3558e+06	2.29742e+06	4.36185e+06	3.55484e+06	1.8076e+06	1.94986e+06	2.73835e+06
				206.815	358.294			1.29016e+06	1.79531e+06	2.43095e+06	954134	3.86174e+06	4.53231e+06	3.09447e+06	5.91127e+06	1.8603e+06	1.601e+06	927034	5.19033e+06	3.30267e+06	2.45499e+06	3.4274e+06	1.00172e+06	1.94365e+06	1.10487e+06	1.64681e+06	2.48756e+06	1.81368e+06	4.73534e+06	5.29392e+06	2.64594e+06	1.24464e+06	1.188e+07	1.01381e+07	8.06646e+06	1.95112e+06	2.72866e+06	1.73753e+06	4.44157e+06	1.51126e+06	1.98072e+06	1.93855e+07	674647	1.1313e+06	2.19165e+06	1.98002e+06	1.02408e+06	1.06169e+06	2.60491e+06
				63.0067	402.269			332282	20983.7	29154.3	223089	349689	422119	223148	200917	290900	193447	377722	402681	262158	378139	428079	420455	381002	478631	525226	504405	442043	649397	283849	248887	380562	259554	193746	178385	269525	237148	254624	415725	0	185350	72321.9	604215	113253	557501	453923	289672	449187	415068
				158.229	364.26			1.03131e+06	690211	801945	844462	931110	683895	664543	580004	718556	927326	1.22258e+06	741577	928909	1.0223e+06	750542	999525	515170	1.04166e+06	847278	345943	841900	498252	605878	894803	611284	355669	967285	586646	734295	742050	613292	555977	1.25571e+06	665703	1.80468e+06	1.23351e+06	552631	1.08765e+06	880733	936395	838937	1.09877e+06
				206.172	303.173			644375	918515	177390	675211	1.20416e+06	1.2282e+06	2.06146e+06	1.5388e+06	2.53379e+06	1.81484e+06	627156	887890	446459	250088	2.14408e+06	242278	1.27758e+06	241643	675282	735902	2.67797e+06	1.13832e+06	638883	2.72199e+06	693295	1.66302e+06	2.80477e+06	3.19705e+06	1.17037e+06	287205	753409	2.4154e+06	260501	178284	98871.9	303399	474641	917431	819510	550988	664543	719723
				211.028	925.51			447831	216393	449875	597834	355467	620439	489030	472040	527552	596401	549650	418859	529205	617757	492226	329498	333638	608695	344256	568885	421270	360287	490302	404934	471992	563736	165720	521968	555846	438273	649162	486751	442453	493745	362518	515618	557230	553136	539269	440660	529762	392204
				61.8288	432.28			426743	1.69995e+07	2.34944e+07	341607	373387	485093	389751	256718	339233	182858	333155	238539	349798	311088	326823	395070	256469	315609	259975	240854	199572	323435	423011	376453	246233	286308	410605	317567	476642	602584	242661	384145	2.34865e+07	1.45077e+07	2.08255e+07	1.87135e+07	4.28476e+07	182742	2.68284e+07	348978	245521	327805
				673.345	342.336			489917	503738	533331	622540	490762	399137	344973	424322	732056	336192	800507	553443	326317	582941	669584	423580	590657	520876	498541	393338	601566	458411	701782	339706	398553	418091	424496	452096	559675	444363	508615	440529	660251	314633	802969	726501	572628	782697	515232	410467	1.60111e+06	518677
				336.226	374.17			291469	250603	71586.1	506711	333976	272584	251235	290357	234348	369296	292701	303498	424662	485727	303074	90275.2	243415	310257	363495	284752	258485	346369	376343	226897	211663	198471	485012	273748	223921	464116	286298	368966	164066	212745	324101	167981	301186	301281	258608	356276	418784	380349
				453.345	289.161			0	0	0	0	0	0	0	0	0	0	0	0	0	0	0	0	0	0	0	0	0	0	0	0	0	0	0	0	0	0	0	0	0	0	0	0	0	0	0	0	0	0
				264.799	717.347			0	102343	544684	0	12533.9	0	12217.8	0	0	0	0	0	0	0	0	0	0	0	9722.49	0	0	0	0	0	0	0	0	0	0	11332.7	0	0	437751	0	354624	276056	859252	0	437822	0	10138.2	0
				229.77	170.117			1.14738e+07	1.12281e+07	1.16974e+07	1.83444e+07	1.15125e+07	1.82935e+07	1.3884e+07	1.72055e+07	1.47121e+07	1.24306e+07	1.34713e+07	1.43179e+07	1.03833e+07	9.78483e+06	1.58604e+07	9.82118e+06	2.06762e+07	7.23015e+06	2.07371e+07	1.56916e+07	1.73446e+07	453837	1.13399e+07	2.43676e+07	6.15612e+06	2.15136e+07	1.26023e+07	1.53819e+07	1.06188e+07	1.16666e+07	1.68107e+07	1.83799e+07	8.70492e+06	4.61715e+06	8.78406e+06	1.42472e+07	1.42499e+07	7.37076e+06	1.03557e+07	1.23216e+07	1.32972e+07	1.27474e+07
				171.492	720.589			2.03169e+07	2.10508e+07	2.23383e+07	1.66005e+07	2.23063e+07	2.97679e+07	1.96306e+07	2.09574e+07	2.89082e+07	1.96069e+07	3.25132e+07	2.2029e+07	2.23235e+07	2.6965e+07	2.13834e+07	3.01095e+07	2.33146e+07	2.32147e+07	2.73778e+07	2.66775e+07	2.27834e+07	1.828e+07	2.65076e+07	1.6288e+07	1.17925e+07	8.6364e+06	1.88556e+07	1.01878e+07	1.39615e+07	1.111e+07	2.2072e+07	1.85171e+07	2.05561e+07	1.75204e+07	3.90415e+07	2.26123e+07	1.2154e+07	2.57665e+07	2.17225e+07	1.84057e+07	1.66912e+06	3.02672e+07
				80.4148	221.128			2.40829e+06	1.96852e+06	2.78814e+06	2.59702e+06	2.78189e+06	2.65287e+06	2.32062e+06	2.39606e+06	3.35916e+06	2.54457e+06	2.62174e+06	3.18207e+06	2.74512e+06	4.44699e+06	2.8813e+06	2.47935e+06	2.33648e+06	3.27524e+06	2.71795e+06	3.14937e+06	3.15518e+06	3.28936e+06	2.85711e+06	3.52719e+06	2.70534e+06	3.32031e+06	3.73943e+06	1.9377e+06	2.83783e+06	2.94084e+06	1.27472e+06	3.16267e+06	3.04657e+06	488676	2.08445e+06	1.88147e+06	5.86843e+06	3.27585e+06	2.89914e+06	2.44935e+06	2.8961e+06	3.48577e+06
				236.008	488.306			538622	908273	1.28462e+06	147182	499727	559134	564248	500353	579096	379464	551413	624529	437895	267982	548658	649495	459271	653147	665390	688475	886679	936518	126133	437379	496669	137354	401747	375464	380139	399722	321392	944822	1.5623e+06	781549	844370	865751	2.43549e+06	1.0189e+06	1.63747e+06	540401	609372	613728
				32.3942	569.432			2.29544e+06	1.01953e+06	1.34816e+06	275851	975949	1.0186e+06	1.65114e+06	741234	1.3865e+06	643152	1.71943e+06	830426	1.63959e+06	978352	1.97119e+06	1.01334e+06	1.55629e+06	2.13956e+06	2.00345e+06	917554	1.22911e+06	472202	1.36893e+06	2.10246e+06	1.0735e+06	519499	1.20907e+06	944479	804374	1.39435e+06	1.37625e+06	1.21906e+06	566916	838682	2.98232e+06	1.16025e+06	1.53955e+06	1.15328e+06	1.61456e+06	893492	945423	2.56433e+06
				232.555	329.21			1.78707e+06	934539	2.78312e+06	21767.3	1.5007e+06	2.38152e+06	2.32513e+06	1.14808e+06	622337	455415	875517	453576	165798	2.25736e+06	395060	0	2.34308e+06	2.12004e+06	726372	573753	1.34636e+06	597952	1.30467e+06	1.6229e+06	1.35244e+06	1.61962e+06	821393	1.28477e+06	2.2261e+06	781568	1.09934e+06	374517	3.90812e+06	769338	966124	292070	146138	1.14768e+06	750277	173878	18048.3	803443
				71.0404	283.201			647682	7.20194e+07	1.25474e+08	0	0	0	694847	0	0	0	0	0	0	0	0	414595	0	0	0	0	0	0	0	0	0	0	0	0	0	0	0	0	1.18593e+08	6.6811e+07	9.07914e+07	8.79606e+07	1.68712e+08	0	1.10904e+08	0	0	0
				95.5767	503.306			0	6.25248e+06	8.34036e+06	0	0	15551.8	0	0	0	0	0	0	0	0	0	0	0	0	0	0	0	0	0	0	0	0	0	0	0	0	0	0	9.43707e+06	3.86371e+06	7.68021e+06	6.42557e+06	1.46458e+07	0	9.7227e+06	0	0	0
				408.076	116.082			1.25469e+07	3.90019e+06	6.90041e+06	2.0841e+07	1.60558e+07	1.93406e+07	1.97023e+07	1.69457e+07	1.34993e+07	1.49104e+07	8.90567e+06	1.47209e+07	1.1975e+07	1.30021e+07	1.72568e+07	1.29417e+07	1.39137e+07	8.65998e+06	9.59703e+06	1.03096e+07	1.5717e+07	1.20609e+07	1.54465e+07	1.25553e+07	1.56023e+07	1.46222e+07	1.52313e+07	1.45906e+07	1.21071e+07	1.08043e+07	1.82882e+07	1.69588e+07	1.15811e+07	1.10596e+07	8.42864e+06	5.45723e+06	1.02726e+07	4.57181e+06	1.5937e+07	1.06879e+07	1.33856e+07	1.39457e+07
				164.137	798.598			3.46196e+06	2.01112e+06	2.85054e+06	1.68069e+06	3.9097e+06	1.55552e+06	3.57839e+06	2.37111e+06	2.04396e+06	3.29599e+06	4.09471e+06	2.41927e+06	2.32492e+06	2.13484e+06	2.98504e+06	2.36822e+06	2.79885e+06	2.21492e+06	2.71442e+06	3.02047e+06	3.67173e+06	3.44242e+06	3.75635e+06	3.8446e+06	1.82056e+06	1.67345e+06	4.27711e+06	6.09748e+06	2.90377e+06	5.48993e+06	3.47447e+06	2.08807e+06	2.55837e+06	2.60484e+06	3.2904e+06	1.94692e+06	1.7459e+06	2.63142e+06	3.18512e+06	1.74373e+06	4.01204e+06	2.46973e+06
				180.839	798.562			917546	684116	294372	1.50755e+06	1.13577e+06	816449	678962	388329	1.07778e+06	718724	630582	790324	1.7925e+06	1.22092e+06	1.14567e+06	1.19536e+06	971327	287347	838705	76778.6	967090	184638	1.0099e+06	841804	478959	0	630470	277971	470738	888001	989084	1.13391e+06	730124	0	2.50709e+06	1.97573e+06	937863	654366	1.26496e+06	980778	752890	533195
				154.446	852.682			2.46132e+06	3.51803e+06	3.93258e+06	1.44409e+06	2.59774e+06	4.08293e+06	2.0583e+06	1.99462e+06	2.84733e+06	1.59008e+06	3.60122e+06	3.11391e+06	2.46296e+06	3.46851e+06	1.91914e+06	2.86888e+06	3.25524e+06	4.05434e+06	2.6314e+06	3.19265e+06	2.87625e+06	2.7107e+06	2.86183e+06	3.10511e+06	2.49625e+06	1.50261e+06	4.60222e+06	2.28233e+06	2.3247e+06	3.29181e+06	4.83448e+06	2.40399e+06	2.85023e+06	2.63425e+06	6.75088e+06	2.99001e+06	1.44412e+06	4.22506e+06	3.21471e+06	2.16856e+06	1.44553e+06	2.74508e+06
				393.305	589.309			0	0	0	50070.8	55722.2	1.64782e+06	0	1.25773e+06	0	8994.88	0	0	0	0	19677.5	0	434102	359448	121336	0	1.31402e+06	46561.9	0	160294	0	0	114060	0	0	37312.2	0	0	0	0	0	0	0	358920	0	0	0	338274
				202.796	422.326			831402	1.98539e+06	1.09648e+06	1.48323e+06	1.05224e+06	2.13343e+06	1.11503e+06	1.28121e+06	535847	1.56231e+06	1.51536e+06	571512	1.31157e+06	1.39532e+06	1.15141e+06	2.15343e+06	756930	1.40875e+06	1.39811e+06	900271	941005	1.32402e+06	702782	1.4616e+06	986366	1.13014e+06	1.54406e+06	1.02947e+06	1.26776e+06	1.33832e+06	847255	1.58039e+06	673310	539661	1.09308e+06	1.84743e+06	1.32435e+06	1.29103e+06	1.21677e+06	1.83765e+06	1.74317e+06	909070
				172.958	692.557			1.84996e+06	1.66829e+06	1.80069e+06	938154	1.53463e+06	1.76691e+06	1.248e+06	1.16569e+06	2.48955e+06	1.60139e+06	2.2624e+06	1.46736e+06	1.42581e+06	2.04148e+06	2.14178e+06	1.77583e+06	1.26518e+06	1.23366e+06	2.27015e+06	1.81763e+06	1.94576e+06	1.13183e+06	1.84056e+06	1.35863e+06	807186	473417	2.29509e+06	1.11837e+06	1.00931e+06	1.60938e+06	1.48271e+06	1.80641e+06	995706	843956	3.73848e+06	2.07246e+06	823684	1.43348e+06	1.69002e+06	800677	583390	1.59412e+06
				164.795	390.336			1.04761e+06	660233	690368	1.43812e+06	425043	746055	484399	472306	718137	1.17661e+06	2.1297e+06	617576	774309	860732	1.52987e+06	1.43051e+06	450393	578224	833661	329804	846028	645075	935896	1.19997e+06	162527	649037	1.228e+06	620300	862367	1.07703e+06	74165	1.81002e+06	1.06381e+06	0	627747	1.32751e+06	1.2906e+06	1.27823e+06	1.05254e+06	955078	1.34239e+06	564072
				230.221	251.127			90246.4	16829.2	23476.1	72946.2	296894	551913	251000	292762	246852	278942	149483	114821	154713	115063	160715	200324	232154	422584	190135	188817	235076	252268	207517	122368	153407	285611	130201	131746	152126	342816	168986	136718	124094	229633	51440	417362	416731	278510	265209	659761	264280	385338
				261.579	537.119			797337	451449	394522	1.05298e+06	887139	956341	916449	896168	790927	1.16279e+06	1.60328e+06	1.27537e+06	1.60019e+06	1.0356e+06	1.63456e+06	392621	868848	1.07282e+06	1.04074e+06	1.30123e+06	986955	1.83853e+06	938442	754346	1.43983e+06	1.21338e+06	1.9313e+06	1.12891e+06	1.01821e+06	1.20077e+06	1.43318e+06	1.13169e+06	712826	716795	1.38186e+06	987572	754673	769918	950136	1.5325e+06	1.2317e+06	1.70075e+06
				39.0916	720.589			5.82045e+06	6.21415e+06	4.81354e+06	4.16597e+06	4.37692e+06	7.93615e+06	3.90263e+06	5.0073e+06	5.71249e+06	3.78524e+06	5.13598e+06	4.82787e+06	6.43162e+06	3.78492e+06	5.17419e+06	6.5176e+06	5.16566e+06	3.76093e+06	4.72101e+06	5.55603e+06	4.67561e+06	4.23753e+06	5.80027e+06	3.60809e+06	3.03338e+06	1.96574e+06	3.63487e+06	2.81869e+06	2.12754e+06	3.54214e+06	4.54364e+06	4.46895e+06	3.68043e+06	3.80965e+06	7.73323e+06	3.65084e+06	3.94569e+06	3.65675e+06	3.95932e+06	4.51304e+06	2.96677e+06	5.19332e+06
				211.057	909.546			1.06763e+06	1.41476e+06	1.25892e+06	1.29232e+06	1.26665e+06	1.20685e+06	1.53449e+06	1.14325e+06	1.5204e+06	1.12246e+06	1.3532e+06	1.04671e+06	1.01726e+06	1.19663e+06	1.45409e+06	1.29044e+06	1.08926e+06	1.60662e+06	1.17416e+06	1.4338e+06	1.16636e+06	1.09731e+06	1.05004e+06	1.21394e+06	910600	1.41566e+06	699156	904677	1.46081e+06	900530	1.40834e+06	813240	1.22299e+06	1.18268e+06	999242	1.50445e+06	1.42703e+06	891021	1.4377e+06	1.10014e+06	1.27219e+06	1.09999e+06
				266.037	518.224			29341.5	574070	470506	322103	262064	341959	985742	258469	42861.3	335846	503846	415024	221027	743687	257483	184751	197556	416356	638236	299104	357536	358419	692701	763863	412625	590078	424817	441969	459865	1.13459e+06	384929	324405	536734	131132	590022	134770	280858	307689	336307	216868	364006	95418.3
				114.025	608.385			236663	5.27743e+07	5.94388e+07	380123	184194	338488	183936	190174	248123	201223	160694	248176	411286	613963	224394	178773	116473	230927	172203	220099	190975	171357	334209	307827	228001	343795	209089	144456	331627	269514	190507	336443	6.93379e+07	4.07473e+07	5.5425e+07	4.82236e+07	9.67794e+07	244569	8.3126e+07	287784	197077	247164
				33.4206	493.261			826632	2.42566e+06	2.35604e+06	786758	1.33869e+06	2.31188e+06	2.74046e+06	752486	846853	978024	1.5641e+06	1.8012e+06	716440	1.08859e+06	976351	892300	2.16771e+06	2.3649e+06	1.78769e+06	2.10063e+06	1.46073e+06	1.69934e+06	2.2893e+06	2.44806e+06	1.45179e+06	4.36545e+06	1.72251e+06	1.56889e+06	2.52876e+06	2.84561e+06	1.61387e+06	1.06314e+06	1.10754e+06	919857	1.74994e+06	574160	930678	1.66118e+06	2.03529e+06	1.13092e+06	595902	432913
				227.29	159.076			6.97645e+06	5.71696e+06	1.9004e+06	7.95586e+06	2.41867e+06	7.9014e+06	2.95802e+06	8.11654e+06	4.44451e+06	4.92454e+06	2.54444e+06	2.25652e+06	4.13206e+06	1.22814e+07	6.30877e+06	3.66141e+06	4.46526e+06	2.56199e+06	1.70985e+06	2.34192e+06	3.53098e+06	3.57671e+06	5.77794e+06	2.36591e+06	4.18138e+06	5.68306e+06	3.35821e+06	2.80781e+06	2.68579e+06	6.89099e+06	2.73975e+06	3.53724e+06	2.51699e+06	1.77542e+06	3.09894e+06	1.52692e+06	3.04844e+06	653266	3.31418e+06	3.42596e+06	2.73104e+06	3.24965e+06
				225.791	598.265			270896	277798	19216.2	450712	354193	177223	246876	177357	409010	340757	353329	207241	401201	406438	120404	53682.8	284634	183487	343387	181196	313292	356061	305184	242102	169124	151241	461254	326256	219837	278184	161906	475939	243055	90238.7	292252	117033	61762.8	503273	92899.6	399881	432720	422423
				228.889	129.102			6.68208e+06	6.73595e+06	6.24559e+06	6.96151e+06	6.92596e+06	6.15556e+06	7.01402e+06	6.36773e+06	7.04299e+06	6.2765e+06	6.77576e+06	6.55864e+06	5.24645e+06	6.65274e+06	6.94138e+06	6.20181e+06	6.01519e+06	7.44604e+06	6.64597e+06	6.95352e+06	4.49402e+06	6.81821e+06	6.69188e+06	6.94372e+06	7.20265e+06	6.80321e+06	7.02611e+06	6.93039e+06	6.9987e+06	6.60315e+06	7.72245e+06	7.19138e+06	5.12227e+06	6.22865e+06	5.81751e+06	6.22449e+06	5.7565e+06	6.44958e+06	5.74739e+06	4.73604e+06	7.08538e+06	7.14588e+06
				276.892	299.236			1.26043e+06	511853	1.05171e+06	0	1.48784e+06	1.15135e+06	1.36184e+06	1.93146e+06	645107	621624	1.42676e+06	1.16963e+06	243263	2.02307e+06	385205	348669	1.02019e+06	229721	664191	627637	926794	403358	1.109e+06	1.33026e+06	1.17242e+06	2.0351e+06	519735	951779	1.79451e+06	1.11e+06	878619	533336	3.41922e+06	843193	716069	996162	538691	813211	888671	360595	423390	999901
				191.256	221.153			924306	3.12278e+06	5.52887e+06	1.34295e+06	2.92383e+06	3.01624e+06	3.26263e+06	4.1046e+06	1.87071e+06	3.1935e+06	5.49998e+06	3.15062e+06	1.80212e+06	2.5956e+06	2.51589e+06	2.16089e+06	3.05006e+06	3.80187e+06	6.29471e+06	3.22048e+06	1.45147e+06	2.86795e+06	2.04195e+06	3.72724e+06	1.80505e+06	4.25292e+06	5.74116e+06	4.28179e+06	2.72419e+06	4.20683e+06	4.06303e+06	1.91373e+06	530761	4.25466e+06	1.0513e+06	3.61624e+06	2.93776e+06	1.63101e+06	4.26049e+06	7.48323e+06	3.02187e+06	5.54645e+06
				107.271	295.226			440345	1.99889e+06	3.17534e+06	1.77723e+06	1.57908e+06	1.57038e+06	1.67869e+06	2.00588e+06	1.77821e+06	1.39513e+06	1.86305e+06	1.22798e+06	1.41095e+06	3.01838e+06	1.19248e+06	1.01433e+06	1.55352e+06	2.55317e+06	2.44606e+06	1.10963e+06	1.5249e+06	1.0548e+06	1.68207e+06	1.56596e+06	1.65833e+06	1.86565e+06	1.98978e+06	1.49897e+06	1.03749e+06	1.68647e+06	1.38639e+06	1.64537e+06	916267	2.56796e+06	926650	2.29203e+06	3.66675e+06	1.06018e+06	2.87419e+06	2.31243e+06	1.94023e+06	2.45879e+06
				154.429	846.635			1.4305e+06	2.48026e+06	1.93288e+06	733866	2.00365e+06	2.56725e+06	1.90231e+06	1.59207e+06	2.06453e+06	1.29541e+06	2.25409e+06	1.88483e+06	1.60028e+06	1.42814e+06	1.52025e+06	1.41992e+06	2.38623e+06	2.14864e+06	2.12425e+06	1.68271e+06	2.22508e+06	2.13482e+06	2.50113e+06	2.67257e+06	1.41373e+06	796366	3.38888e+06	2.64021e+06	1.47983e+06	2.45657e+06	2.95109e+06	1.39306e+06	1.74709e+06	1.95699e+06	1.9763e+06	1.99684e+06	735031	2.65866e+06	1.86964e+06	1.78052e+06	768499	1.78359e+06
				108.085	503.409			710402	5.13399e+06	3.52894e+06	3.15978e+06	1.86045e+06	3.48941e+06	2.8426e+06	4.5574e+06	2.92453e+06	2.76381e+06	3.94757e+06	1.95383e+06	1.79728e+06	2.65789e+06	1.76436e+06	1.64404e+06	4.2031e+06	3.95459e+06	4.43865e+06	2.29791e+06	2.84849e+06	1.76502e+06	2.64254e+06	2.70633e+06	4.3499e+06	3.7933e+06	4.18734e+06	2.80448e+06	1.84061e+06	2.96624e+06	2.82126e+06	2.80831e+06	1.02485e+06	2.55029e+06	1.33889e+06	3.07366e+06	1.00049e+07	1.47773e+06	5.25744e+06	4.49288e+06	2.8216e+06	5.11e+06
				175.683	405.372			0	720173	368056	178218	235062	201962	495463	687589	309354	437872	1.02305e+06	210710	180677	302061	243237	195686	418030	560837	1.01467e+06	373945	864279	211418	573126	471144	440502	443951	562790	447447	351206	561495	201083	472226	54129.9	202893	101429	252891	2.23231e+06	124146	708307	695371	489902	1.12789e+06
				118.299	169.097			4.91553e+06	8.14224e+06	1.91369e+07	5.10833e+06	5.17165e+06	5.27872e+06	4.78415e+06	4.46358e+06	5.40078e+06	4.43767e+06	9.31136e+06	2.8944e+06	4.61992e+06	5.82352e+06	4.89322e+06	4.42975e+06	5.30434e+06	5.34969e+06	4.63509e+06	5.4897e+06	4.99263e+06	1.07096e+07	5.19423e+06	5.9162e+06	5.09922e+06	4.89004e+06	4.77465e+06	5.35073e+06	4.63511e+06	4.20855e+06	5.31583e+06	7.51498e+06	4.72758e+06	4.1735e+06	2.76051e+06	3.64881e+07	1.04163e+07	2.16893e+07	5.59405e+06	5.79871e+06	7.7484e+06	6.42332e+06
				155.493	848.651			2.82148e+06	5.76311e+06	7.6592e+06	1.84408e+06	4.7694e+06	5.2346e+06	4.28254e+06	3.53195e+06	3.59459e+06	2.38083e+06	3.82287e+06	4.14799e+06	3.19449e+06	4.86101e+06	3.40009e+06	2.55233e+06	4.85809e+06	7.78114e+06	3.44256e+06	4.35427e+06	4.9812e+06	4.96754e+06	4.90625e+06	6.2203e+06	3.95824e+06	2.51638e+06	5.36356e+06	4.06258e+06	3.80778e+06	5.89758e+06	5.73461e+06	3.5962e+06	4.53666e+06	2.83597e+06	8.79211e+06	2.85801e+06	2.04519e+06	6.32997e+06	3.0879e+06	2.70845e+06	2.56964e+06	3.71515e+06
				549.205	272.017			1.70475e+06	1.38772e+06	5.66467e+06	2.36737e+06	7.54203e+06	2.80928e+06	8.00936e+06	1.73368e+06	6.45432e+06	5.62182e+06	1.68191e+06	2.62159e+06	1.60616e+06	2.31783e+06	1.48932e+06	968659	2.26851e+06	1.21191e+07	4.61972e+06	3.7939e+06	4.38881e+06	2.09845e+06	6.54762e+06	1.7973e+06	5.0186e+06	1.88595e+06	755069	2.13678e+06	2.21521e+06	1.4583e+06	2.66104e+06	1.62102e+06	8.20029e+06	4.12473e+06	1.96212e+06	2.25764e+06	2.26644e+06	2.43689e+06	2.42633e+06	2.08473e+06	4.3804e+06	2.83018e+06
				249.49	477.306			2.06734e+06	910031	879090	883739	1.10028e+06	1.18043e+06	1.19137e+06	1.1287e+06	1.3105e+06	1.04006e+06	944173	1.22531e+06	1.20342e+06	1.87345e+06	1.16661e+06	1.20103e+06	2.1417e+06	1.321e+06	1.41339e+06	1.36508e+06	1.33022e+06	1.50513e+06	1.12311e+06	2.85216e+06	1.92729e+06	1.18193e+06	1.18154e+06	986259	1.36012e+06	1.15891e+06	2.45637e+06	1.37673e+06	1.0482e+06	625527	800134	648975	1.55319e+06	1.52559e+06	1.04577e+06	1.24759e+06	1.24399e+06	1.47261e+06
				60.6214	371.227			191695	3.31367e+06	4.46037e+06	0	22344.2	78143.7	0	0	0	0	0	0	15335.6	0	0	84745.4	0	27649.5	0	23563.7	0	83886.3	17870	0	0	15134.8	0	0	0	21270.3	0	28560.9	5.05598e+06	2.6341e+06	4.22215e+06	3.95952e+06	9.03067e+06	0	4.77135e+06	0	0	0
				279.296	358.206			1.19477e+06	2.68657e+06	3.37652e+06	122958	320077	1.0531e+06	528426	196645	810301	432504	105819	112356	234392	480959	370255	1.05065e+06	265028	179220	181312	185209	319054	511614	504155	526037	95399.5	89602	76195.1	137097	440895	190316	140673	547018	2.81084e+06	1.93679e+06	3.3341e+06	4.67565e+06	5.82383e+06	283207	3.06001e+06	385104	371476	436610
				219.329	560.31			670389	885333	533261	1.11534e+06	985027	1.34444e+06	923360	1.49177e+06	1.23387e+06	1.03411e+06	1.06399e+06	874057	978586	818117	1.04376e+06	1.1258e+06	676342	997608	1.00917e+06	528960	983519	1.15366e+06	1.07588e+06	1.17957e+06	950319	1.20693e+06	926787	730670	833155	1.02028e+06	720559	1.05667e+06	821294	536489	941419	800465	934142	1.12043e+06	1.00281e+06	958501	665285	847943
				109.243	551.467			32459.3	1.03777e+06	414491	327276	164780	384978	359466	611284	410911	474859	673719	159020	281690	418762	257322	109032	444581	407509	705613	237982	528352	182685	585492	403040	292652	770616	784599	375946	233114	684301	266047	477505	173340	248417	157233	364310	579447	205849	835611	586873	575499	488704
				217.596	438.297			6.92109e+06	5.13751e+06	5.42123e+06	3.52422e+06	4.45861e+06	4.04231e+06	5.26606e+06	3.39641e+06	5.78339e+06	4.33219e+06	6.70381e+06	5.56492e+06	3.72699e+06	4.1744e+06	3.64526e+06	7.14785e+06	4.48104e+06	4.47518e+06	4.98895e+06	4.19465e+06	3.98847e+06	5.27868e+06	5.07368e+06	5.39712e+06	5.34074e+06	4.367e+06	4.6412e+06	4.16976e+06	5.40076e+06	5.93455e+06	4.66164e+06	5.36676e+06	5.52428e+06	4.90092e+06	1.13654e+07	9.23503e+06	4.96182e+06	7.67632e+06	6.17235e+06	3.66181e+06	3.82035e+06	6.16442e+06
				216.473	538.386			790774	654260	1.16842e+06	775935	876689	612282	1.17167e+06	650119	960403	820449	963690	1.08898e+06	494892	974295	886688	782802	1.50979e+06	1.14297e+06	1.07537e+06	1.04696e+06	1.38916e+06	1.72387e+06	1.00309e+06	1.46038e+06	1.54822e+06	695462	1.44395e+06	2.4296e+06	1.50225e+06	2.46467e+06	1.08317e+06	490041	696967	726659	1.70719e+06	1.24064e+06	705036	1.63085e+06	1.39574e+06	624801	937018	973238
				62.9571	650.431			112332	34085.3	946536	163095	202794	169493	158304	65289.9	173295	102403	110757	276682	205249	242597	247071	297555	211579	280693	191856	245973	310703	489510	102861	136144	198527	139071	64661.2	18952.8	108525	80883.6	161579	216540	1.37192e+06	903262	1.14139e+06	28732.2	0	184573	1.41852e+06	179865	202302	109175
				54.7092	372.258			1.528e+06	116674	202724	1.39088e+06	1.56121e+06	2.02447e+06	1.28514e+06	990578	1.8225e+06	1.20162e+06	1.94162e+06	1.83566e+06	1.26116e+06	1.59832e+06	2.19149e+06	1.91751e+06	1.87563e+06	1.92753e+06	2.48347e+06	2.19663e+06	2.15653e+06	2.27177e+06	908569	1.34535e+06	579560	1.00895e+06	935859	886863	1.13112e+06	779290	1.4537e+06	1.82026e+06	338719	1.03219e+06	120897	268885	210857	2.11313e+06	296214	1.7346e+06	2.49448e+06	2.34548e+06
				132.897	220.06			1.25409e+06	4.51964e+06	1.2004e+06	4.6235e+06	4.32063e+06	5.54223e+06	2.85645e+06	1.44464e+06	1.54151e+06	1.56995e+06	3.3565e+06	5.10793e+06	2.95253e+06	1.8784e+06	1.44419e+06	425404	2.7234e+06	1.78309e+06	1.88624e+06	1.36507e+06	4.54185e+06	1.85621e+06	5.04296e+06	2.125e+06	5.49733e+06	5.70739e+06	7.52419e+06	2.23133e+06	5.27571e+06	6.05106e+06	4.46239e+06	2.30275e+06	5.06899e+06	2.49602e+06	1.59449e+06	4.95184e+06	2.13945e+06	4.64709e+06	2.35755e+06	8.224e+06	5.92628e+06	5.25263e+06
				154.796	635.538			344479	280244	508100	313867	174233	298444	237516	94087.8	422439	233499	198619	247275	241885	289079	170013	444431	143398	188265	116445	131338	124029	147510	59496.9	194302	119542	100549	250398	136958	62294.9	291266	260611	138550	322323	172913	431568	482513	167640	328837	275347	232724	224487	284981
				214.349	603.534			3.66665e+06	4.1721e+06	3.95571e+06	5.03425e+06	3.40915e+06	3.9216e+06	3.24603e+06	3.30693e+06	3.21938e+06	3.21601e+06	3.04892e+06	4.16628e+06	2.98881e+06	4.11666e+06	2.72108e+06	2.37323e+06	5.34163e+06	5.30929e+06	4.65948e+06	3.3543e+06	3.75998e+06	3.08461e+06	3.28076e+06	1.89333e+06	2.67125e+06	3.26044e+06	2.81676e+06	3.87945e+06	1.95769e+06	2.48243e+06	3.1938e+06	2.80701e+06	3.36308e+06	3.53646e+06	3.65498e+06	2.89492e+06	3.97505e+06	2.69497e+06	5.10365e+06	5.36533e+06	3.4911e+06	4.69914e+06
				216.457	550.387			2.08132e+06	380250	448478	1.56349e+06	2.27091e+06	1.2616e+06	1.90995e+06	2.48475e+06	1.75002e+06	2.17376e+06	2.56374e+06	2.45858e+06	1.93707e+06	1.9966e+06	2.2436e+06	2.61502e+06	2.02779e+06	1.77536e+06	2.33669e+06	1.27892e+06	2.02017e+06	2.12375e+06	2.1826e+06	2.38763e+06	2.19249e+06	1.77044e+06	3.07389e+06	2.59764e+06	2.14465e+06	4.05143e+06	2.14798e+06	2.47232e+06	498745	7.6724e+06	4.49073e+06	2.86543e+06	2.06266e+06	2.38421e+06	2.43821e+06	1.57531e+06	1.60385e+06	2.03576e+06
				215.959	857.513			0	0	0	0	0	0	0	47317.3	78190.4	0	35921	0	0	0	0	0	34583.5	62930.8	0	0	0	0	0	35694.4	0	0	0	0	0	0	0	0	43525	38616.2	0	0	0	0	50522.9	73799.7	0	0
				178.69	178.072			4.87302e+06	1.32255e+07	1.81492e+07	3.02281e+06	4.67104e+06	3.69387e+06	5.76776e+06	3.14985e+06	8.83664e+06	3.53902e+06	1.67927e+07	4.73957e+06	4.1434e+06	4.39837e+06	2.57661e+06	7.52395e+06	3.77918e+06	2.23702e+07	1.56958e+07	8.88156e+06	3.72092e+06	4.54919e+06	4.01059e+06	5.12643e+06	5.79235e+06	7.58548e+06	8.8318e+06	6.01983e+06	6.64899e+06	7.39828e+06	5.79032e+06	1.09129e+07	3.63669e+06	3.20362e+07	6.18372e+06	3.98524e+07	6.43102e+06	3.32188e+07	3.4327e+06	5.08812e+06	3.27362e+06	4.11164e+06
				518.505	110.072			2.47191e+07	6.27761e+07	3.27747e+07	3.28834e+07	4.11972e+07	9.18148e+07	7.44671e+07	2.26255e+07	5.07721e+07	2.85842e+07	5.69571e+07	9.744e+07	2.32721e+07	4.18395e+07	1.02207e+08	7.17403e+07	2.45249e+07	3.63134e+07	8.28528e+07	6.85178e+07	1.014e+08	1.75054e+07	8.24653e+07	3.62911e+07	1.0321e+08	1.06264e+08	1.22876e+08	1.29536e+08	2.97895e+07	7.35127e+07	1.36478e+07	1.96124e+07	2.43736e+07	4.25112e+07	2.26298e+07	1.57759e+08	1.31936e+07	1.39532e+08	6.82938e+07	4.40679e+07	1.06519e+08	7.54852e+07
				220.952	558.295			1.15078e+06	1.51853e+06	1.4539e+06	768494	2.26516e+06	1.2188e+06	1.23196e+06	1.42503e+06	1.85651e+06	1.20908e+06	1.14541e+06	1.07429e+06	1.55175e+06	1.56352e+06	1.54069e+06	1.0434e+06	1.04344e+06	968515	1.57239e+06	1.21585e+06	1.06697e+06	1.46237e+06	1.1776e+06	1.5828e+06	1.11964e+06	1.39507e+06	1.065e+06	1.00698e+06	994841	1.17042e+06	1.10569e+06	1.05436e+06	761132	912005	818026	716837	545239	1.25242e+06	720475	1.64669e+06	560081	1.10312e+06
				185.417	223.169			758359	3.51997e+06	2.70229e+06	2.26648e+06	1.78508e+06	2.46979e+06	2.46923e+06	2.85243e+06	2.0604e+06	2.1671e+06	3.08723e+06	1.75626e+06	1.13816e+06	2.07131e+06	1.75852e+06	1.19076e+06	4.07267e+06	3.7667e+06	5.52024e+06	3.35061e+06	3.14365e+06	1.48242e+06	2.75718e+06	3.67219e+06	3.05586e+06	2.53827e+06	3.30344e+06	2.83456e+06	1.51199e+06	2.18255e+06	2.89075e+06	2.37941e+06	966690	1.87519e+06	931503	2.2968e+06	5.93134e+06	1.74293e+06	3.18284e+06	4.77109e+06	2.32225e+06	6.24138e+06
				162.405	651.533			170341	102739	0	76263.3	0	0	58998	0	0	44898.6	97716.8	0	72922.2	0	83382.5	0	109805	95172.5	106669	0	91201.2	364141	20710	139140	0	588563	68488	0	0	137427	0	73640.6	541438	0	0	101980	0	96301	0	37075.6	1.0845e+06	0
				184.19	283.049			1.56904e+06	1.90717e+06	1.29521e+06	1.08761e+06	1.06966e+06	1.17206e+06	993377	1.25122e+06	1.41786e+06	1.45589e+06	943047	1.16864e+06	1.49435e+06	1.25866e+06	1.30546e+06	1.55301e+06	1.26978e+06	1.40649e+06	1.34363e+06	1.02399e+06	1.32644e+06	1.59958e+06	1.28267e+06	1.25305e+06	1.21662e+06	1.31904e+06	1.27987e+06	1.36283e+06	1.36022e+06	893444	1.71465e+06	1.3144e+06	1.29717e+06	1.27075e+06	1.6837e+06	1.11093e+06	1.25657e+06	883280	1.00807e+06	1.46427e+06	1.01962e+06	1.20752e+06
[truncated: 6,254 more rows]
[truncated: 19 more columns]

## Sheet: NEG
The dataset of the cord blood samples in newborns in negative mode.
[truncated: 5,301 more rows]
[truncated: 19 more columns]
